# Supplementary material for: Proteomics and tracer metabolomics link GAPDH ISGylation to glycolytic control
Source: Genome Biol. 2026 Mar 11;27:135. doi: 10.1186/s13059-026-04034-w (PMC13093933; doi:10.1186/s13059-026-04034-w)
Supplement: Supplementary file 2 — Additional file 2: Tables S1-6. Table S1. List of GlyGly(K) sites derived from ISG15 (cluster 1) or ubiquitin (cluster 2-5) obtained after two-way ANOVA and hierarchical clustering. Table S2. List of proteins derived from the protein heatmap obtained after two-way ANOVA and hierarchical clustering. Table S3. List of quantified proteins after t-testing. Table S4. Supporting data for the metabolomics analyses presented in this study. Table S5. ISG15 sites on GAPDH and PGK1 identified across different studies. Table S6. Plasmid information. [file 13059_2026_4034_MOESM2_ESM.xlsx]

## Sheet: Table S1
Table S1. List of GlyGly(K) sites derived from ISG15 (cluster 1) or ubiquitin (cluster 2-5) obtained after two-way ANOVA and hierarchical clustering. The GlyGly(K) sites are ordered by cluster ranking according to the heatmap shown in Fig. 1. Columns from left to right contain the rank number, the cluster number, the UniProt accession number, the gene name, the position of the modified lysine res…
#	Cluster	Uniprot ID	Gene name	Lysine position	Modified peptide
1	Cluster 1a	Q9UII4	HERC5	Q9UII4_K922	TFEkNAR
2	Cluster 1a	Q9UII4	HERC5	Q9UII4_K406	WIADVETkR
3	Cluster 1a	Q9UII4	HERC5	Q9UII4_K397	TIPTLNEGTVkR
4	Cluster 1a	Q9UII4	HERC5	Q9UII4_K385	ENSYVNLkR;KENSYVNLkR
5	Cluster 1a	Q9UII4	HERC5	Q9UII4_K138	FESILQEkK
6	Cluster 1a	P0DMV8	HSPA1A	P0DMV8_K108	VQVSYkGETK
7	Cluster 1a	P41226	UBA7	P41226_K196	kGANTHYFR
8	Cluster 1a	Q9UII4	HERC5	Q9UII4_K377	kENSYVNLK
9	Cluster 1a	Q14244	MAP7	Q14244_K320	AVSPSNPkAR
10	Cluster 1a	P41226	UBA7	P41226_K918	LkVPAGQPER
11	Cluster 1a	P41226	UBA7	P41226_K492	PkAEVAAAAAR;SQDVGRPkAEVAAAAAR
12	Cluster 1a	P41226	UBA7	P41226_K257	GGAITEVkR;GGAITEVkRPK
13	Cluster 1a	P41226	UBA7	P41226_K429	YDGQIAVFGAGFQEkLR
14	Cluster 1a	P11940	PABPC1	P11940_K512	TVPQYkYAAGVR
15	Cluster 1a	O75822	EIF3J	O75822_K166	DkITQYEK
16	Cluster 1a	P09651	HNRNPA1	P09651_K350	SSGPYGGGGQYFAkPR
17	Cluster 1a	Q96SN8	CDK5RAP2	Q96SN8_K943	LPILIkPSR
18	Cluster 1a	Q8WUF5	PPP1R13L	Q8WUF5_K314	NYkVSPLASDR
19	Cluster 1a	Q08AD1	CAMSAP2	Q08AD1_K984	SASFSVkSQR
20	Cluster 1a	Q7Z417	NUFIP2	Q7Z417_K639	DYEIESQNPLASPTNTLLGSAkEQR
21	Cluster 1b	P09001	MRPL3	P09001_K157	kATSILEFYR
22	Cluster 1b	Q9NVH1	DNAJC11	Q9NVH1_K434	ESAATDVLQkK
23	Cluster 1b	Q9H0M0	WWP1	Q9H0M0_K536	SSVTkGGPQIAYER
24	Cluster 1b	Q8IZA0	KIAA0319L	Q8IZA0_K982	ILDATDQESLELkPTSR
25	Cluster 1b	Q86Y56	DNAAF5	Q86Y56_K780	GANAkSYYQSSVQYLYR
26	Cluster 1b	Q14527	HLTF	Q14527_K571	NPNAQQTkAVLDLESER
27	Cluster 1b	Q10713	PMPCA	Q10713_K299	SVAQYTGGIAkLER
28	Cluster 1b	Q07666	KHDRBS1	Q07666_K169	QYPkFNFVGK
29	Cluster 1b	Q04637	EIF4G1	Q04637_K832	VPTTEkPTVTVNFR
30	Cluster 1b	P52209	PGD	P52209_K119	AkGILFVGSGVSGGEEGAR
31	Cluster 1b	P50395	GDI2	P50395_K293	DRVEkVGQVIR;VEkVGQVIR
32	Cluster 1b	P45974	USP5	P45974_K423	ALIGkGHPEFSTNR
33	Cluster 1b	O94929	ABLIM3	O94929_K582	SHYLADSDPLISkSASLPAYR
34	Cluster 1b	P22694	PRKACB	P22694_K280	NLLQVDLTkR
35	Cluster 1b	Q9NY33	DPP3	Q9NY33_K233	LASVLGSEPSLDSEVTSkLK
36	Cluster 1b	Q02241	KIF23	Q02241_K76	ETQYSFkQVFGTHTTQK
37	Cluster 1b	O95163	ELP1	O95163_K671	DASFkTLQAGLSSNHVSHGEVLR
38	Cluster 1b	P52701	MSH6	P52701_K1092	PVILLPEDTPPFLELkGSR
39	Cluster 1b	Q99832	CCT7	Q99832_K230	TFSYAGFEMQPkK
40	Cluster 1b	Q96Q11	TRNT1	Q96Q11_K107	GEkHGTITAR
41	Cluster 1b	P50395	GDI2	P50395_K269	VIGVkSEGEIAR
42	Cluster 1b	P49327	FASN	P49327_K235	SEGVVAVLLTkK
43	Cluster 1b	P43304	GPD2	P43304_K197	SSYVLSkSR
44	Cluster 1b	P31930	UQCRC1	P31930_K225	ADLTEYLSTHYkAPR
45	Cluster 1b	P31327	CPS1	P31327_K811	TFEESFQkALR
46	Cluster 1b	P31327	CPS1	P31327_K1183	EVEMDAVGkDGR
47	Cluster 1b	P23921	RRM1	P23921_K376	LYASYEkQGR
48	Cluster 1b	P06400	RB1	P06400_K640	VNSTANAETQATSAFQTQkPLK
49	Cluster 1b	P15880	RPS2	P15880_K114	IMPVQkQTR
50	Cluster 1b	Q9Y520	PRRC2C	Q9Y520_K665	PAVLSGYFkQFQK;PAVLSGYFkQFQkSLPPR
51	Cluster 1b	Q13322	GRB10	Q13322_K414	kALLSPFSTPVR
52	Cluster 1b	P52888	THOP1	P52888_K628	FkQEGVLNSK
53	Cluster 1b	P31948	STIP1	P31948_K462	ALDLDSSCkEAADGYQR
54	Cluster 1b	P23381	WARS1	P23381_K331	IGYPkPALLHSTFFPALQGAQTK
55	Cluster 1b	O75874	IDH1	O75874_K233	DIFQEIYDkQYK
56	Cluster 1b	P11388	TOP2A	P11388_K655	YSGPEDDAAISLAFSkK
57	Cluster 1b	Q9P2J5	LARS1	Q9P2J5_K5	kGTAKVDFLK
58	Cluster 1b	Q9BYJ9	YTHDF1	Q9BYJ9_K240	PTSWAAIASkPAKPQPK
59	Cluster 1b	Q14244	MAP7	Q14244_K189	SVSTMNLSkYVDPVISK
60	Cluster 1b	Q08499	PDE4D	Q08499_K307	HSVSEMASNkFK
61	Cluster 1b	Q08209	PPP3CA	Q08209_K323	AAVLkYENNVMNIR
62	Cluster 1b	Q04637	EIF4G1	Q04637_K732	AEkAWKPSSK
63	Cluster 1b	P49643	PRIM2	P49643_K395	HSDPELLkQK
64	Cluster 1b	P41252	IARS1	P41252_K132	YSAEWkSTVSR
65	Cluster 1b	P28838	LAP3	P28838_K118	AAGIDEQENWHEGkENIR
66	Cluster 1b	P26038	MSN	P26038_K60	GFSTWLkLNK
67	Cluster 1b	P00558	PGK1	P00558_K272	DLMSkAEK
68	Cluster 1b	P07900	HSP90AA1	P07900_K631	DNSTMGYMAAkK
69	Cluster 1b	P56524	HDAC4	P56524_K79	EQQLQQELLALkQK
70	Cluster 1b	Q8IXW5	RPAP2	Q8IXW5_K343	FAkSNQVSR
71	Cluster 1b	Q9BUP3	HTATIP2	Q9BUP3_K133	HFNLLSSkGADK
72	Cluster 1b	Q9BQ52	ELAC2	Q9BQ52_K571	ALASLGkPLHPLLVVAPNQLK
73	Cluster 1b	Q99832	CCT7	Q99832_K292	VVLSkLPIGDVATQYFADR
74	Cluster 1b	Q99755	PIP5K1A	Q99755_K140	FkTYAPVAFR
75	Cluster 1b	Q96RT1	ERBIN	Q96RT1_K162	LTkLQILELR
76	Cluster 1b	Q16719	KYNU	Q16719_K84	MVkTYLEEELDK
77	Cluster 1b	P53350	PLK1	P53350_K200	IGDFGLATkVEYDGER
78	Cluster 1b	P50395	GDI2	P50395_K221	YGkSPYLYPLYGLGELPQGFAR
79	Cluster 1b	O00567	NOP56	O00567_K333	YPASTVQILGAEkALFR
80	Cluster 1b	P14618	PKM	P14618_K125	TGLIkGSGTAEVELK;TGLIkGSGTAEVELKK
81	Cluster 1b	Q99832	CCT7	Q99832_K106	SQDAEVGDGTTSVTLLAAEFLkQVK
82	Cluster 1b	Q8IY67	RAVER1	Q8IY67_K434	GkPPPLLPSVLGPAGGDR
83	Cluster 1b	P98082	DAB2	P98082_K438	QDLESSVQSSPHDSIAIIPPPQSTkPGR
84	Cluster 1b	P52209	PGD	P52209_K38	TVSkVDDFLANEAK
85	Cluster 1b	P51812	RPS6KA3	P51812_K195	DLkPENILLDEEGHIK
86	Cluster 1b	P37840	SNCA	P37840_K12	AkEGVVAAAEK
87	Cluster 1b	P26639	TARS1	P26639_K75	AEHDSILAEkAEK
88	Cluster 1b	P25705	ATP5F1A	P25705_K161	VVDALGNAIDGkGPIGSK
89	Cluster 1b	P12268	IMPDH2	P12268_K109	kYEQGFITDPVVLSPK
90	Cluster 1b	P06737	PYGL	P06737_K290	VLYPNDNFFEGkELR
91	Cluster 1b	O60826	CCDC22	O60826_K162	LQHLQGSALQkPFHASR
92	Cluster 1b	P06733	ENO1	P06733_K326	FTASAGIQVVGDDLTVTNPkR
93	Cluster 1b	Q9Y4C2	TCAF1	Q9Y4C2_K632	LGSVPVTVkGAVHAPYYK
94	Cluster 1b	Q9NQS1	AVEN	Q9NQS1_K215	LNVAAELVQGTVPLEVPQVkPK
95	Cluster 1b	Q9BRP8	PYM1	Q9BRP8_K54	FFkSKPELPPGLSPEATAPVTPSRPEGGEPGLSK
96	Cluster 1b	Q9BQ39	DDX50	Q9BQ39_K213	SPkVLVLAPTR
97	Cluster 1b	Q93073	SECISBP2L	Q93073_K23	LSAEVEPFIPQkK
98	Cluster 1b	Q5T3I0	GPATCH4	Q5T3I0_K108	PNLLYQkFVK
99	Cluster 1b	Q16881	TXNRD1	Q16881_K218	kLMHQAALLGQALQDSR
100	Cluster 1b	Q15149	PLEC	Q15149_K236	FHkLQNVQIALDYLR
101	Cluster 1b	P82933	MRPS9	P82933_K119	AIAYLFPSGLFEkR
102	Cluster 1b	P63104	YWHAZ	P63104_K115	FLIPNASQAESkVFYLK
103	Cluster 1b	P60174	TPI1	P60174_K19	kQSLGELIGTLNAAK
104	Cluster 1b	P28838	LAP3	P28838_K79	ETLNISGPPLkAGK
105	Cluster 1b	P28370	SMARCA1	P28370_K179	FEVSPSYVkGGPLR
106	Cluster 1b	P25705	ATP5F1A	P25705_K230	TSIAIDTIINQkR
107	Cluster 1b	P25705	ATP5F1A	P25705_K175	VGLkAPGIIPR
108	Cluster 1b	P14618	PKM	P14618_K188	QkGADFLVTEVENGGSLGSK
109	Cluster 1b	P13798	APEH	P13798_K131	LkSFNLSALEK
110	Cluster 1b	P08133	ANXA6	P08133_K81	YELTGkFER
111	Cluster 1b	P06576	ATP5F1B	P06576_K201	GGkIGLFGGAGVGK
112	Cluster 1b	P06576	ATP5F1B	P06576_K198	VVDLLAPYAkGGK
113	Cluster 1b	P04406	GAPDH	P04406_K227	VIPELNGkLTGMAFR
114	Cluster 1b	O43847	NRDC	O43847_K427	PNFGHLTDPFDTPAFNkLYR
115	Cluster 1b	O43681	GET3	O43681_K89	FSkVPTK
116	Cluster 1b	O43837	IDH3B	O43837_K135	kLDLFANVVHVK
117	Cluster 1b	Q9UPU9	SAMD4A	Q9UPU9_K551	QQVQkLFR
118	Cluster 1b	Q9NZW5	PALS2	Q9NZW5_K282	EGGSAGLIPSQFLEEkR
119	Cluster 1b	Q9BSJ2	TUBGCP2	Q9BSJ2_K157	QLGSVATGSTLQQSLELkR
120	Cluster 1b	Q9BQ15	NABP2	Q9BQ15_K8	TTETFVkDIKPGLK
121	Cluster 1b	Q5JSZ5	PRRC2B	Q5JSZ5_K810	GEEYLSAFDkK
122	Cluster 1b	Q15149	PLEC	Q15149_K1266	EAQAVPATLPELEATkASLK
123	Cluster 1b	Q14331	FRG1	Q14331_K115	SGYGkYLGINSDGLVVGR
124	Cluster 1b	Q13492	PICALM	Q13492_K147	QVAFDFTkVK
125	Cluster 1b	Q13425	SNTB2	Q13425_K24	ATkAGLVELLLR
126	Cluster 1b	Q12792	TWF1	Q12792_K325	QSFAkPK
127	Cluster 1b	Q04637	EIF4G1	Q04637_K1071	LTkITKPGSIDSNNQLFAPGGR
128	Cluster 1b	Q00341	HDLBP	Q00341_K632	IDLPAENSNSETIIITGkR
129	Cluster 1b	P50991	CCT4	P50991_K126	LLQkGIHPTIISESFQK
130	Cluster 1b	P50990	CCT8	P50990_K171	TSIMSkQYGNEVFLAK
131	Cluster 1b	P47712	PLA2G4A	P47712_K606	LPFPkIDPYVFDR
132	Cluster 1b	P35579	MYH9	P35579_K299	TDLLLEPYNkYR
133	Cluster 1b	P33552	CKS2	P33552_K11	QIYYSDkYFDEHYEYR
134	Cluster 1b	P31153	MAT2A	P31153_K81	AAVDYQkVVR
135	Cluster 1b	P26641	EEF1G	P26641_K17	AFkALIAAQYSGAQVR
136	Cluster 1b	P13639	EEF2	P13639_K90	STAISLFYELSENDLNFIkQSK
137	Cluster 1b	P06733	ENO1	P06733_K28	GNPTVEVDLFTSkGLFR
138	Cluster 1b	P06733	ENO1	P06733_K228	EGLELLkTAIGK
139	Cluster 1b	O94874	UFL1	O94874_K285	LGIPDAVSYIkK
140	Cluster 1b	O43707	ACTN4	O43707_K66	kAGTQIENIDEDFR;kAGTQIENIDEDFRDGLK
141	Cluster 1b	O14880	MGST3	O14880_K111	VLYAYGYYTGEPSkR
142	Cluster 1b	O43707	ACTN4	O43707_K450	DYETATLSDIkALIR;HRDYETATLSDIkALIR
143	Cluster 1b	Q9UPQ9	TNRC6B	Q9UPQ9_K1300	kISQAVR
144	Cluster 1b	Q9UG63	ABCF2	Q9UG63_K351	FGHGSAkLAR
145	Cluster 1b	Q9H2U1	DHX36	Q9H2U1_K440	EAIYkER
146	Cluster 1b	Q92598	HSPH1	Q92598_K68	NQQITHANNTVSNFkR
147	Cluster 1b	Q08J23	NSUN2	Q08J23_K138	kSPHLEK;kSPHLEKFHQFLVSETESGNISR
148	Cluster 1b	P78527	PRKDC	P78527_K828	GFNkVVLK
149	Cluster 1b	P14854	COX6B1	P14854_K8	AEDMETkIK
150	Cluster 1b	P00558	PGK1	P00558_K267	IVkDLMSK
151	Cluster 1b	P05198	EIF2S1	P05198_K87	GYIDLSkR
152	Cluster 1b	Q9Y266	NUDC	Q9Y266_K68	LITQTFSHHNQLAQkTR
153	Cluster 1b	Q9P2W9	STX18	Q9P2W9_K62	EVISHIGkLR
154	Cluster 1b	Q9BYX2	TBC1D2	Q9BYX2_K334	ILHkALEAAQQEK
155	Cluster 1b	Q96C19	EFHD2	Q96C19_K87	VFNPYTEFkEFSR
156	Cluster 1b	Q6PGP7	SKIC3	Q6PGP7_K747	VNVHVLGVLLGQkEGK
157	Cluster 1b	P78371	CCT2	P78371_K223	kIGVNQPK
158	Cluster 1b	P62937	PPIA	P62937_K31	VPkTAENFR;VSFELFADKVPkTAENFR
159	Cluster 1b	P55285	CDH6	P55285_K649	KKEPLIISkEDIR
160	Cluster 1b	P37840	SNCA	P37840_K45	EGVLYVGSKTk;TkEGVVHGVATVAEK
161	Cluster 1b	P35268	RPL22	P35268_K6	APVkkLVVK
162	Cluster 1b	P35268	RPL22	P35268_K5	APVkkLVVK
163	Cluster 1b	P30085	CMPK1	P30085_K55	KNPDSQYGELIEkYIK
164	Cluster 1b	P29373	CRABP2	P29373_K83	VGEEFEEQTVDGRPCkSLVK
165	Cluster 1b	P27635	RPL10	P27635_K82	SCGkDGFHIR
166	Cluster 1b	O95218	ZRANB2	O95218_K54	AGGTEIGkTLAEK
167	Cluster 1b	P06737	PYGL	P06737_K42	HLHFTLVkDR
168	Cluster 1b	Q9Y3F4	STRAP	Q9Y3F4_K122	TVDFTQDSNYLLTGGQDkLLR
169	Cluster 1b	Q86V48	LUZP1	Q86V48_K541	ASDTSSETVFGkR
170	Cluster 1b	Q86UP2	KTN1	Q86UP2_K272	LkTETDKENAEVK
171	Cluster 1b	Q05682	CALD1	Q05682_K690	LEQYTSAIEGTkSAK;LEQYTSAIEGTkSAKPTKPAASDLPVPAEGVR
172	Cluster 1b	P78344	EIF4G2	P78344_K484	PAQSFLMNkNQVPK
173	Cluster 1b	P61221	ABCE1	P61221_K126	ILAGkQKPNLGK
174	Cluster 1b	P55011	SLC12A2	P55011_K237	HTAAQLGEkLLR
175	Cluster 1b	P46782	RPS5	P46782_K44	EkYAkYLPHSAGR
176	Cluster 1b	P43360	MAGEA6	P43360_K292	VLHHMVkISGGPR
177	Cluster 1b	P40925	MDH1	P40925_K107	ANVkIFK
178	Cluster 1b	P37840	SNCA	P37840_K58	EGVVHGVATVAEkTK
179	Cluster 1b	P31939	ATIC	P31939_K66	VkTLHPAVHAGILAR
180	Cluster 1b	P29401	TKT	P29401_K241	HQPTAIIAkTFK
181	Cluster 1b	P24539	ATP5PB	P24539_K162	SQQALVQkR
182	Cluster 1b	P07355	ANXA2	P07355_K227	SVPHLQkVFDR
183	Cluster 1b	P06744	GPI	P06744_K34	LFDANkDR;RLFDANkDR
184	Cluster 1b	P05141	SLC25A5	P05141_K92	YFPTQALNFAFkDK
185	Cluster 1b	P00558	PGK1	P00558_K91	SLLGkDVLFLK
186	Cluster 1b	P00558	PGK1	P00558_K11	LTLDkLDVK
187	Cluster 1b	O60701	UGDH	O60701_K264	IGNkFLK
188	Cluster 1b	O75822	EIF3J	O75822_K161	DDFTEFGkLLK
189	Cluster 1b	Q9HD67	MYO10	Q9HD67_K247	IVDYLLEkNR
190	Cluster 1b	Q9H9A6	LRRC40	Q9H9A6_K93	LIISNNkLQSLTDDLR
191	Cluster 1b	P52209	PGD	P52209_K51	GTkVVGAQSLK
192	Cluster 1b	P49736	MCM2	P49736_K728	YIIYAkER
193	Cluster 1b	P38919	EIF4A3	P38919_K382	GVAINFVkNDDIR
194	Cluster 1b	P19623	SRM	P19623_K135	kFLPGMAIGYSSSK
195	Cluster 1b	P11586	MTHFD1	P11586_K832	IIAQkIYGADDIELLPEAQHK
196	Cluster 1b	O00116	AGPS	O00116_K147	TTSkASLNPSDTPPSVVNEDFLHDLK
197	Cluster 1b	O76021	RSL1D1	O76021_K136	TVSQIISLQTLkK
198	Cluster 1b	Q9NUU7	DDX19A	Q9NUU7_K91	DPNSPLYSVkSFEELR
199	Cluster 1b	Q96K76	USP47	Q96K76_K779	LLSVSSkTLK
200	Cluster 1b	Q5T6V5	QNG1	Q5T6V5_K12	ESSkFIAENSR
201	Cluster 1b	P78417	GSTO1	P78417_K160	LEEVLTNkK
202	Cluster 1b	P52895	AKR1C2	P52895_K209	SkDIVLVAYSALGSHR
203	Cluster 1b	P31939	ATIC	P31939_K266	EALGIPAAASFkHVSPAGAAVGIPLSEDEAK
204	Cluster 1b	O75937	DNAJC8	O75937_K40	DSVLTSkNQIER
205	Cluster 1b	O75569	PRKRA	O75569_K225	NSPGEkINLLK
206	Cluster 1b	O75937	DNAJC8	O75937_K105	AFEAVDkAYK
207	Cluster 1b	Q9UNF1	MAGED2	Q9UNF1_K422	KLITDEFVkQK;LITDEFVkQK
208	Cluster 1b	Q9HD67	MYO10	Q9HD67_K684	RPFQDFYkR
209	Cluster 1b	Q96RL1	UIMC1	Q96RL1_K245	GSAFLkAVQGSGDTSR
210	Cluster 1b	Q96LD4	TRIM47	Q96LD4_K257	TVALIkSAAVAER
211	Cluster 1b	P52895	AKR1C2	P52895_K161	DAGLAkSIGVSNFNHR
212	Cluster 1b	P29401	TKT	P29401_K327	AYGQALAkLGHASDR;KAYGQALAkLGHASDR
213	Cluster 1b	P26599	PTBP1	P26599_K436	ITLSkHQNVQLPR
214	Cluster 1b	P22234	PAICS	P22234_K110	IATGSFLkR
215	Cluster 1b	P17987	TCP1	P17987_K199	YPVNSVNILkAHGR
216	Cluster 1b	P13639	EEF2	P13639_K445	EDLYLkPIQR;KEDLYLkPIQR
217	Cluster 1b	P06733	ENO1	P06733_K126	AGAVEkGVPLYR
218	Cluster 1b	P08670	VIM	P08670_K120	FANYIDkVR
219	Cluster 1b	Q9Y2P8	RCL1	Q9Y2P8_K133	GVTNDQVDPSVDVLkATALPLLK
220	Cluster 1b	Q9NU22	MDN1	Q9NU22_K117	YFkDTSPVFQR
221	Cluster 1b	Q96SZ5	ADO	Q96SZ5_K55	LkSLLTQLR
222	Cluster 1b	Q09161	NCBP1	Q09161_K204	IFANTESYLkR
223	Cluster 1b	P31040	SDHA	P31040_K179	AFGGQSLkFGK
224	Cluster 1b	P29401	TKT	P29401_K204	LGQSDPAPLQHQMDIYQkR
225	Cluster 1b	P27694	RPA1	P27694_K259	VYYFSkGTLK
226	Cluster 1b	P27348	YWHAQ	P27348_K80	KLQLIkDYR;LQLIkDYR
227	Cluster 1b	P17844	DDX5	P17844_K391	HGkAPILIATDVASR
228	Cluster 1b	P07814	EPRS1	P07814_K435	LNLNNTVLSkR
229	Cluster 1b	P11413	G6PD	P11413_K89	KQSEPFFkATPEEK;QSEPFFkATPEEK
230	Cluster 1b	Q9P258	RCC2	Q9P258_K377	LVkLFDFPGR
231	Cluster 1b	Q99832	CCT7	Q99832_K172	LISQQkAFFAK
232	Cluster 1b	Q8N3C0	ASCC3	Q8N3C0_K1382	AVYIAPLkALVR
233	Cluster 1b	Q16527	CSRP2	Q16527_K112	FAQkYGGAEK
234	Cluster 1b	P32119	PRDX2	P32119_K135	GLFIIDGkGVLR
235	Cluster 1b	P31150	GDI1	P31150_K269	VVGVkSEGEVAR
236	Cluster 1b	P12956	XRCC6	P12956_K207	kPGGFDISLFYR
237	Cluster 1b	O60493	SNX3	O60493_K95	VVVPPLPGkAFLR
238	Cluster 1b	P06576	ATP5F1B	P06576_K133	VLDSGAPIkIPVGPETLGR
239	Cluster 1b	Q9NZB2	FAM120A	Q9NZB2_K932	TSkSQGGVQPIPSQGGK
240	Cluster 1b	Q99623	PHB2	Q99623_K296	GSDSLIkGK
241	Cluster 1b	Q8IWR0	ZC3H7A	Q8IWR0_K141	kAYDAVAK
242	Cluster 1b	Q13148	TARDBP	Q13148_K263	GISVHISNAEPkHNSNR
243	Cluster 1b	Q04637	EIF4G1	Q04637_K1104	GSSGGSGAkPSDAASEAAR
244	Cluster 1b	P78527	PRKDC	P78527_K117	NTCTSVYTkDR
245	Cluster 1b	P41227	NAA10	P41227_K167	HLELkEkGR
246	Cluster 1b	P15559	NQO1	P15559_K31	EAAAAALkK
247	Cluster 1b	P11142	HSPA8	P11142_K108	VQVEYkGETK
248	Cluster 1b	O76021	RSL1D1	O76021_K145	SYEAkLR
249	Cluster 1b	O00487	PSMD14	O00487_K186	QTTSNLGHLNkPSIQALIHGLNR
250	Cluster 1b	O60749	SNX2	O60749_K181	SEFSVkR
251	Cluster 1b	Q9UNH7	SNX6	Q9UNH7_K239	SHkSAADDYNR
252	Cluster 1b	Q9P2E9	RRBP1	Q9P2E9_K720	LLATEQEDAAVAkSK
253	Cluster 1b	Q9HCE1	MOV10	Q9HCE1_K610	KGEYVFPAkK
254	Cluster 1b	Q9H2G2	SLK	Q9H2G2_K179	LADFGVSAkNTR
255	Cluster 1b	Q9BQI6	SLF1	Q9BQI6_K109	YSPQMQSAPkR
256	Cluster 1b	Q96A72	MAGOHB	Q96A72_K43	YANNSNYkNDVMIR
257	Cluster 1b	Q92888	ARHGEF1	Q92888_K567	LTkYPLLLQSIGQNTEEPTER
258	Cluster 1b	Q15018	ABRAXAS2	Q15018_K187	VSSVPNTSQSYAkVIK
259	Cluster 1b	P43490	NAMPT	P43490_K339	KFPVTENSkGYK
260	Cluster 1b	P38919	EIF4A3	P38919_K70	AIkQIIK
261	Cluster 1b	P31947	SFN	P31947_K9	ASLIQkAK
262	Cluster 1b	P23921	RRM1	P23921_K414	kSNQQNLGTIK
263	Cluster 1b	P17812	CTPS1	P17812_K195	TkPTQNSVR
264	Cluster 1b	P13929	ENO3	P13929_K28	GNPTVEVDLHTAkGR
265	Cluster 1b	P00558	PGK1	P00558_K41	IkAAVPSIK
266	Cluster 1b	P11586	MTHFD1	P11586_K543	kITIGQAPTEK
267	Cluster 1b	Q9BRQ8	AIFM2	Q9BRQ8_K63	ASVETGFAkK
268	Cluster 1b	Q8WV24	PHLDA1	Q8WV24_K293	QAILAVkSTR
269	Cluster 1b	Q15631	TSN	Q15631_K69	EHFGTVkTHLTSLK
270	Cluster 1b	Q15181	PPA1	Q15181_K70	DPLNPIkQDVK
271	Cluster 1b	Q14244	MAP7	Q14244_K197	YVDPVISkR
272	Cluster 1b	Q07020	RPL18	Q07020_K164	APGTPHSHTkPYVR
273	Cluster 1b	P43243	MATR3	P43243_K3	SkSFQQSSLSR
274	Cluster 1b	P15559	NQO1	P15559_K271	SIPTDNQIkAR
275	Cluster 1b	P10809	HSPD1	P10809_K202	GVITVkDGK;KGVITVkDGK
276	Cluster 1b	O60701	UGDH	O60701_K173	DLkNPDR
277	Cluster 1b	O00154	ACOT7	O00154_K198	YEAQkLER
278	Cluster 1b	O60701	UGDH	O60701_K129	IVTEkSTVPVR
279	Cluster 1b	Q99436	PSMB7	Q99436_K127	MLkQMLFR
280	Cluster 1b	Q8TEQ6	GEMIN5	Q8TEQ6_K841	EKPETLIkK
281	Cluster 1b	Q13619	CUL4A	Q13619_K133	EDSLDSVLFLkK
282	Cluster 1b	Q13501	SQSTM1	Q13501_K165	GHTkLAFPSPFGHLSEGFSHSR
283	Cluster 1b	Q13442	PDAP1	Q13442_K126	YMkMHLAGK
284	Cluster 1b	P47897	QARS1	P47897_K233	FHkPGENYK
285	Cluster 1b	P25685	DNAJB1	P25685_K35	YHPDkNKEPGAEEK
286	Cluster 1b	P10809	HSPD1	P10809_K28	AYAkDVK
287	Cluster 1b	O43707	ACTN4	O43707_K108	VHkINNVNK
288	Cluster 1b	P08559	PDHA1	P08559_K83	ADQLYkQK
289	Cluster 1b	Q9Y6E0	STK24	Q9Y6E0_K245	VLFLIPkNNPPTLEGNYSK
290	Cluster 1b	Q9NY93	DDX56	Q9NY93_K439	SVTkQAIR
291	Cluster 1b	Q9NQY0	BIN3	Q9NQY0_K157	TGPVLAkLHQAR
292	Cluster 1b	Q96HC4	PDLIM5	Q96HC4_K127	VTSTNNMAYNkAPR
293	Cluster 1b	Q96F86	EDC3	Q96F86_K105	FVkKPASSSSAPQNIPK
294	Cluster 1b	Q96AG4	LRRC59	Q96AG4_K71	LDLSkNK;LDLSkNkLQQLPADFGR
295	Cluster 1b	Q92878	RAD50	Q92878_K427	QkQIDEIR
296	Cluster 1b	Q6Y7W6	GIGYF2	Q6Y7W6_K515	LASkLQEHR
297	Cluster 1b	Q5T6F2	UBAP2	Q5T6F2_K1103	SQPSSLQPkSQASK
298	Cluster 1b	Q15717	ELAVL1	Q15717_K320	ILQVSFkTNK
299	Cluster 1b	Q15366	PCBP2	Q15366_K309	QGAkINEIR
300	Cluster 1b	Q15233	NONO	Q15233_K249	LVIkNQQFHkER;NQQFHkER
301	Cluster 1b	Q08752	PPID	Q08752_K9	SHPSPQAkPSNPSNPR
302	Cluster 1b	Q07157	TJP1	Q07157_K191	VTLVkSR
303	Cluster 1b	Q00341	HDLBP	Q00341_K672	LHNSLIGTkGR
304	Cluster 1b	Q00341	HDLBP	Q00341_K594	QFHkNIIGK
305	Cluster 1b	P78344	EIF4G2	P78344_K431	FMkSQGLSQLYHNQSQGLLSQLQGQSK
306	Cluster 1b	P35637	FUS	P35637_K312	QIGIIkTNK
307	Cluster 1b	P26599	PTBP1	P26599_K428	LHGkPIR
308	Cluster 1b	P18621	RPL17	P18621_K27	VHFkNTR
309	Cluster 1b	P09601	HMOX1	P09601_K39	NFQkGQVTR
310	Cluster 1b	O00571	DDX3X	O00571_K50	EATkGFYDK
311	Cluster 1b	P07900	HSP90AA1	P07900_K446	NIkLGIHEDSQNR
312	Cluster 1b	Q9Y2A7	NCKAP1	Q9Y2A7_K1075	IGQETDkTTTR
313	Cluster 1b	Q9UK61	TASOR	Q9UK61_K1068	LSEFIYSkTSK
314	Cluster 1b	Q9P258	RCC2	Q9P258_K179	NEkGQLGHGDTK
315	Cluster 1b	Q9H6R4	NOL6	Q9H6R4_K271	LLPTkNNVR
316	Cluster 1b	Q9BPX5	ARPC5L	Q9BPX5_K69	NSPVNTkNQAVK
317	Cluster 1b	Q99623	PHB2	Q99623_K250	NPGYIkLR
318	Cluster 1b	Q96TA1	NIBAN2	Q96TA1_K62	kVPLDER
319	Cluster 1b	Q96S59	RANBP9	Q96S59_K405	STDQTVLEELASIkNR
320	Cluster 1b	Q96LD4	TRIM47	Q96LD4_K361	ELSFTkSSQAVR
321	Cluster 1b	Q8WU90	ZC3H15	Q8WU90_K157	kLEEVVNK;kLEEVVNKK
322	Cluster 1b	Q4KMQ1	TPRN	Q4KMQ1_K29	AkLAALGGGAGPGAAEPEQR
323	Cluster 1b	Q13177	PAK2	Q13177_K136	FYDSNTVkQK
324	Cluster 1b	Q12933	TRAF2	Q12933_K313	LDQDkIEALSSkVQQLER
325	Cluster 1b	Q04637	EIF4G1	Q04637_K863	DKDDDEVFEkK;EFEKDKDDDEVFEkK
326	Cluster 1b	Q04637	EIF4G1	Q04637_K646	ANkTPLRPLDPTR
327	Cluster 1b	Q02790	FKBP4	Q02790_K282	GTVYFkEGK
328	Cluster 1b	P62195	PSMC5	P62195_K55	NELNAkVR
329	Cluster 1b	P41250	GARS1	P41250_K477	ATkVPLVAEKPLKEPK
330	Cluster 1b	P41091	EIF2S3	P41091_K125	GNFkLVR
331	Cluster 1b	P35611	ADD1	P35611_K439	HSFQkQQR
332	Cluster 1b	P34932	HSPA4	P34932_K53	SIGAAAkSQVISNAK
333	Cluster 1b	P34932	HSPA4	P34932_K329	SVLEQTkLK
334	Cluster 1b	P29401	TKT	P29401_K16	LQALkDTANR
335	Cluster 1b	P29401	TKT	P29401_K144	YFDkASYR
336	Cluster 1b	P22234	PAICS	P22234_K116	NPGVkEGYK;RNPGVkEGYK
337	Cluster 1b	P17987	TCP1	P17987_K109	NADELVkQK
338	Cluster 1b	P17844	DDX5	P17844_K80	SkEITVR
339	Cluster 1b	P13639	EEF2	P13639_K275	FSkSATSPEGK
340	Cluster 1b	P11586	MTHFD1	P11586_K58	LkAAEEIGIK
341	Cluster 1b	P11586	MTHFD1	P11586_K553	ITIGQAPTEkGHTR;KITIGQAPTEkGHTR
342	Cluster 1b	P10809	HSPD1	P10809_K87	SIDLkDK;SIDLkDKYK
343	Cluster 1b	P10809	HSPD1	P10809_K133	ISkGANPVEIR
344	Cluster 1b	P06733	ENO1	P06733_K64	GVSkAVEHINK
345	Cluster 1b	P06733	ENO1	P06733_K406	LAkYNQLLR
346	Cluster 1b	P06733	ENO1	P06733_K330	IAkAVNEK;RIAkAVNEK
347	Cluster 1b	P06733	ENO1	P06733_K233	TAIGkAGYTDK
348	Cluster 1b	P05161	ISG15	P05161_K35	AQITQkIGVHAFQQR
349	Cluster 1b	P04406	GAPDH	P04406_K117	AGAHLQGGAkR
350	Cluster 1b	P04083	ANXA1	P04083_K239	VFQkYTK
351	Cluster 1b	P00558	PGK1	P00558_K192	kELNYFAK
352	Cluster 1b	O75083	WDR1	O75083_K155	VINSVDIkQSR
353	Cluster 1b	O75643	SNRNP200	O75643_K487	IQSkLYR
354	Cluster 1b	Q9Y6X9	MORC2	Q9Y6X9_K819	VTAVEVGkHVVR
355	Cluster 1b	Q9Y3C1	NOP16	Q9Y3C1_K146	NYYQDTPkQIR
356	Cluster 1b	Q9Y314	NOSIP	Q9Y314_K153	ALSGTSPDDVQPGPSVGPPSkDKDK
357	Cluster 1b	Q9H6T3	RPAP3	Q9H6T3_K584	LFQkNLDPDVFNQIVK
358	Cluster 1b	Q96B36	AKT1S1	Q96B36_K251	LNTSDFQkLK
359	Cluster 1b	Q8NC51	SERBP1	Q8NC51_K68	SAAQAAAQTNSNAAGkQLR
360	Cluster 1b	Q8NC51	SERBP1	Q8NC51_K52	EAGGGGVGGPGAkSAAQAAAQTNSNAAGK
361	Cluster 1b	Q8NC51	SERBP1	Q8NC51_K102	EETQPPVALkK;KEETQPPVALkK
362	Cluster 1b	Q6PGP7	SKIC3	Q6PGP7_K1425	kSLQLASQR
363	Cluster 1b	Q05682	CALD1	Q05682_K775	PSDLRPGDVSSkR
364	Cluster 1b	Q05682	CALD1	Q05682_K664	SSGVkSTHQAAIVSK
365	Cluster 1b	P78344	EIF4G2	P78344_K529	TNPPLIQEkPAK
366	Cluster 1b	P54136	RARS1	P54136_K60	kSLQAER
367	Cluster 1b	P49591	SARS1	P49591_K12	VDkGGDPALIR
368	Cluster 1b	P21333	FLNA	P21333_K270	AKLkPGAPLRPK;LkPGAPLRPK
369	Cluster 1b	P21333	FLNA	P21333_K1372	VHGPGIQSGTTNkPNK
370	Cluster 1b	P20290	BTF3	P20290_K171	LAEALPkQSVDGK;RLAEALPkQSVDGK
371	Cluster 1b	P06733	ENO1	P06733_K81	kLNVTEQEK
372	Cluster 1b	P04406	GAPDH	P04406_K254	LEKPAkYDDIK;LEKPAkYDDIKK;PAkYDDIKK
373	Cluster 1b	O00571	DDX3X	O00571_K81	GkSSFFSDR
374	Cluster 1b	O15371	EIF3D	O15371_K142	FQkQFGVR;KFQkQFGVR
375	Cluster 1b	Q9UJJ7	RPUSD1	Q9UJJ7_K42	ETLTLQkQLR
376	Cluster 1b	Q9NX63	CHCHD3	Q9NX63_K142	KQDAFYkEQLAR
377	Cluster 1b	Q3ZCQ8	TIMM50	Q3ZCQ8_K312	TVLEHYALEDDPLAAFkQR
378	Cluster 1b	Q15785	TOMM34	Q15785_K262	NVkAFYR
379	Cluster 1b	Q13868	EXOSC2	Q13868_K94	ITEVQQkR
380	Cluster 1b	Q00839	HNRNPU	Q00839_K343	VTEkIPVR
381	Cluster 1b	Q00341	HDLBP	Q00341_K314	YVIGPkGNSLQEILER
382	Cluster 1b	P23246	SFPQ	P23246_K421	GIVEFASkPAAR
383	Cluster 1b	P11586	MTHFD1	P11586_K333	PIGkLAR
384	Cluster 1b	P09874	PARP1	P09874_K819	YVkNTHATTHNAYDLEVIDIFK
385	Cluster 1b	P04899	GNAI2	P04899_K51	STIVkQMK
386	Cluster 1b	P06744	GPI	P06744_K366	YITkSGTR
387	Cluster 1b	Q92598	HSPH1	Q92598_K53	TIGVAAkNQQITHANNTVSNFK
388	Cluster 1b	Q7L2E3	DHX30	Q7L2E3_K1059	SGNILLHkSTINR
389	Cluster 1b	Q16658	FSCN1	Q16658_K41	VNASASSLkK
390	Cluster 1b	Q00610	CLTC	Q00610_K83	VIALkAGK
391	Cluster 1b	P61011	SRP54	P61011_K398	VFSkQPGR
392	Cluster 1b	P49327	FASN	P49327_K1927	TGYQAkQVR
393	Cluster 1b	P40925	MDH1	P40925_K164	AkAQIALK
394	Cluster 1b	P26038	MSN	P26038_K139	YGDFNkEVHK
395	Cluster 1b	P22234	PAICS	P22234_K53	KNHLEGkAAISNK;NHLEGkAAISNK
396	Cluster 1b	P17844	DDX5	P17844_K197	LkSTCIYGGAPK
397	Cluster 1b	P11388	TOP2A	P11388_K632	EYFADMkR
398	Cluster 1b	P10809	HSPD1	P10809_K75	VTkDGVTVAK
399	Cluster 1b	P07900	HSP90AA1	P07900_K436	kFYEQFSK
400	Cluster 1b	P04075	ALDOA	P04075_K108	GGVVGIkVDK
401	Cluster 1b	P00558	PGK1	P00558_K323	kYAEAVTR
402	Cluster 1b	O14744	PRMT5	O14744_K60	EFIQEPAkNRPGPQTR
403	Cluster 1b	P00338	LDHA	P00338_K155	ISGFPkNR
404	Cluster 1b	Q9UHF7	TRPS1	Q9UHF7_K281	DFQkVNR
405	Cluster 1b	Q9BZF1	OSBPL8	Q9BZF1_K122	ESLkVQK
406	Cluster 1b	Q9BXB5	OSBPL10	Q9BXB5_K231	AkSQYSGQLHEVR
407	Cluster 1b	P50395	GDI2	P50395_K54	NPYYGGESASITPLEDLYkR
408	Cluster 1b	P40938	RFC3	P40938_K20	LDYHkEQAAQLR
409	Cluster 1b	P00505	GOT2	P00505_K234	EIATVVkK
410	Cluster 1b	P22234	PAICS	P22234_K30	EVYELLDSPGkVLLQSK;TKEVYELLDSPGkVLLQSK
411	Cluster 1b	Q9UNY4	TTF2	Q9UNY4_K814	LSILTkSLLLR
412	Cluster 1b	Q16658	FSCN1	Q16658_K220	SGkVAFR
413	Cluster 1b	Q13619	CUL4A	Q13619_K478	SMLSkLK
414	Cluster 1b	Q12986	NFX1	Q12986_K981	SSGSkFSDSLK
415	Cluster 1b	Q00688	FKBP3	Q00688_K113	YTkSVLK
416	Cluster 1b	P43304	GPD2	P43304_K5	AFQkAVK
417	Cluster 1b	P14618	PKM	P14618_K62	SVETLkEMIK
418	Cluster 1b	P08238	HSP90AB1	P08238_K438	NLkLGIHEDSTNR
419	Cluster 1b	P14618	PKM	P14618_K311	VFLAQkMMIGR
420	Cluster 1b	Q9UIG0	BAZ1B	Q9UIG0_K893	AFQEGIAkAK;AFQEGIAkAkLVMRR
421	Cluster 1b	Q9NRM7	LATS2	Q9NRM7_K75	FGPYQkALR
422	Cluster 1b	Q9BXP5	SRRT	Q9BXP5_K522	NDIkLAAK
423	Cluster 1b	Q8IWZ3	ANKHD1	Q8IWZ3_K1833	LNkNVPTNVR
424	Cluster 1b	Q16851	UGP2	Q16851_K91	IQRPPEDSIQPYEkIK
425	Cluster 1b	Q14161	GIT2	Q14161_K135	DLSkQLHSSVR
426	Cluster 1b	P31930	UQCRC1	P31930_K102	GTkNRPGSALEK
427	Cluster 1b	P15880	RPS2	P15880_K211	GTGIVSAPVPkK
428	Cluster 1b	P11586	MTHFD1	P11586_K66	AAEEIGIkATHIK
429	Cluster 1b	P08238	HSP90AB1	P08238_K428	kFYEAFSK
430	Cluster 1b	P07814	EPRS1	P07814_K666	kGDIIQLQR
431	Cluster 1b	P06733	ENO1	P06733_K256	SGkYDLDFK
432	Cluster 1b	P06576	ATP5F1B	P06576_K55	DYAAQTSPSPkAGAATGR
433	Cluster 1b	P04406	GAPDH	P04406_K251	LEkPAKYDDIK;LEkPAKYDDIKK
434	Cluster 1b	P04406	GAPDH	P04406_K219	AVGkVIPELNGK
435	Cluster 1b	O60749	SNX2	O60749_K248	TVkHPTLLQDPDLR
436	Cluster 1b	P04075	ALDOA	P04075_K99	ADDGRPFPQVIkSK;PFPQVIkSK
437	Cluster 1b	Q9Y3D9	MRPS23	Q9Y3D9_K73	AkFYSVYGSGQR
438	Cluster 1b	Q9Y3C1	NOP16	Q9Y3C1_K151	SkINVYK
439	Cluster 1b	Q9UII4	HERC5	Q9UII4_K447	TTEMMPVYLDLNkAR
440	Cluster 1b	Q9UII4	HERC5	Q9UII4_K127	IHSVDQGAEHMLILSSDGKPFEYDNYSMkHLR
441	Cluster 1b	Q9NUQ6	SPATS2L	Q9NUQ6_K507	TPEAPAHSEkPR
442	Cluster 1b	Q9NR30	DDX21	Q9NR30_K332	LDLTkLK
443	Cluster 1b	Q9H7E9	C8orf33	Q9H7E9_K214	AkATLDMPDEEFR
444	Cluster 1b	Q9BZI7	UPF3B	Q9BZI7_K138	GQEYPAIVEFAPFQkAAK
445	Cluster 1b	Q92900	UPF1	Q92900_K926	ESLMQFSkPR
446	Cluster 1b	Q6XZF7	DNMBP	Q6XZF7_K507	QSSPQLHNLASYTkK
447	Cluster 1b	Q63ZY3	KANK2	Q63ZY3_K231	QLTVQLkSQK
448	Cluster 1b	Q5PRF9	SAMD4B	Q5PRF9_K529	QQVLkLLR
449	Cluster 1b	Q5F1R6	DNAJC21	Q5F1R6_K20	DASEEELkK
450	Cluster 1b	Q15149	PLEC	Q15149_K932	AVVQLkPR
451	Cluster 1b	Q15149	PLEC	Q15149_K3258	DPYTGQSVSLFQALkK
452	Cluster 1b	Q14157	UBAP2L	Q14157_K420	NPSDSAVHSPFTkR
453	Cluster 1b	Q13283	G3BP1	Q13283_K76	VMSQNFTNCHTkIR
454	Cluster 1b	Q06830	PRDX1	Q06830_K7	SSGNAkIGHPAPNFK
455	Cluster 1b	Q05682	CALD1	Q05682_K693	SAkPTKPAASDLPVPAEGVR
456	Cluster 1b	Q01995	TAGLN	Q01995_K75	LVNSLYPDGSkPVK
457	Cluster 1b	P78371	CCT2	P78371_K119	EAESLIAkK
458	Cluster 1b	P54577	YARS1	P54577_K206	YLPALGYSkR
459	Cluster 1b	P38646	HSPA9	P38646_K121	QAVTNPNNTFYATkR
460	Cluster 1b	P35606	COPB2	P35606_K64	AAkFVAR
461	Cluster 1b	P23526	AHCY	P23526_K43	YSASkPLK
462	Cluster 1b	P17844	DDX5	P17844_K56	FEkNFYQEHPDLAR
463	Cluster 1b	P10809	HSPD1	P10809_K130	EGFEkISK
464	Cluster 1b	P07954	FH	P07954_K66	VPNDkYYGAQTVR
465	Cluster 1b	P07900	HSP90AA1	P07900_K443	FYEQFSkNIK
466	Cluster 1b	P07900	HSP90AA1	P07900_K362	KNNIkLYVR;NNIkLYVR
467	Cluster 1b	O00499	BIN1	O00499_K146	kLVDYDSAR
468	Cluster 1b	O75369	FLNB	O75369_K2468	YGGPNHIVGSPFkAK
469	Cluster 1b	Q9Y520	PRRC2C	Q9Y520_K669	PAVLSGYFkQFQkSLPPR;QFQkSLPPR
470	Cluster 1b	Q9P0U3	SENP1	Q9P0U3_K111	NSTPSSSSSLQkSR
471	Cluster 1b	Q9NUL3	STAU2	Q9NUL3_K81	ALTESTLPKPVQkPPK
472	Cluster 1b	Q9NSD9	FARSB	Q9NSD9_K107	IQkLIITEETAK
473	Cluster 1b	Q9BZI7	UPF3B	Q9BZI7_K205	KTTPLLSFLkNK;TTPLLSFLkNK
474	Cluster 1b	Q9BVV6	KIAA0586	Q9BVV6_K688	TQTDFYATkPK
475	Cluster 1b	Q99543	DNAJC2	Q99543_K527	kEHGVVPQADNATPSER
476	Cluster 1b	Q96IZ6	METTL2A	Q96IZ6_K16	AGSYPEGAPAVLADkR
477	Cluster 1b	Q96CT7	CCDC124	Q96CT7_K197	LSQLkQLLK
478	Cluster 1b	Q5VYS8	TUT7	Q5VYS8_K11	GDTAKPYFVkR
479	Cluster 1b	Q15046	KARS1	Q15046_K190	GDIIGVQGNPGkTK;RGDIIGVQGNPGkTK
480	Cluster 1b	Q12931	TRAP1	Q12931_K369	kVLIQTK
481	Cluster 1b	Q01804	OTUD4	Q01804_K1040	SkQFYNQTYGSR
482	Cluster 1b	P49643	PRIM2	P49643_K397	QkLQSYK
483	Cluster 1b	P34932	HSPA4	P34932_K61	SQVISNAkNTVQGFK
484	Cluster 1b	P17987	TCP1	P17987_K111	QkIHPTSVISGYR
485	Cluster 1b	P12081	HARS1	P12081_K154	YHIAkVYR
486	Cluster 1b	P11172	UMPS	P11172_K242	IHPVASkLLR
487	Cluster 1b	P10809	HSPD1	P10809_K82	DGVTVAkSIDLK
488	Cluster 1b	P06733	ENO1	P06733_K80	TIAPALVSkK
489	Cluster 1b	P06733	ENO1	P06733_K71	AVEHINkTIAPALVSK
490	Cluster 1b	P06576	ATP5F1B	P06576_K124	GQkVLDSGAPIK
491	Cluster 1b	O76094	SRP72	O76094_K301	kQLQAIEFNK
492	Cluster 1b	O76031	CLPX	O76031_K164	LAFQQkPPPPPK
493	Cluster 1b	O75179	ANKRD17	O75179_K886	kQYLEVK
494	Cluster 1b	O15226	NKRF	O15226_K666	RkEDLLDQLK;kEDLLDQLK
495	Cluster 1b	O75128	COBL	O75128_K858	VPAAHTTEVTFLkPQR
496	Cluster 1b	Q9UJS0	SLC25A13	Q9UJS0_K5	AAAkVALTK
497	Cluster 1b	Q9UG63	ABCF2	Q9UG63_K304	LkYYTGNYDQYVK
498	Cluster 1b	Q96RF0	SNX18	Q96RF0_K466	EYQkVGQSFR
499	Cluster 1b	Q8WYP5	AHCTF1	Q8WYP5_K2092	LLATASFTkSSR
500	Cluster 1b	Q8IY21	DDX60	Q8IY21_K534	SVQkYHVFQR
501	Cluster 1b	Q68EM7	ARHGAP17	Q68EM7_K136	EIVDPLYGIAEVEIPNIQkQR
502	Cluster 1b	Q5K651	SAMD9	Q5K651_K281	YFEDHQVQQAkK
503	Cluster 1b	Q16658	FSCN1	Q16658_K241	YLAPSGPSGTLkAGK
504	Cluster 1b	Q13428	TCOF1	Q13428_K74	KAEEDAALQAkK
505	Cluster 1b	P61011	SRP54	P61011_K457	NVSQSQMAkLNQQMAK
506	Cluster 1b	P49411	TUFM	P49411_K94	kYEEIDNAPEER
507	Cluster 1b	P49327	FASN	P49327_K1704	VFTTVGSAEkR
508	Cluster 1b	P30520	ADSS2	P30520_K173	GIGPVYSSkAAR;KGIGPVYSSkAAR
509	Cluster 1b	P17844	DDX5	P17844_K264	kIVDQIRPDR
510	Cluster 1b	P14618	PKM	P14618_K66	EMIkSGMNVAR
511	Cluster 1b	O76003	GLRX3	O76003_K92	YEISSVPTFLFFkNSQK
512	Cluster 1b	P14618	PKM	P14618_K247	kASDVHEVR
513	Cluster 1b	Q9P2R7	SUCLA2	Q9P2R7_K143	KLFTkQTGEK;LFTkQTGEK
514	Cluster 1b	Q9P2N7	KLHL13	Q9P2N7_K142	LHGVSkVGLR
515	Cluster 1b	Q9NUQ6	SPATS2L	Q9NUQ6_K133	kISILEEPSK
516	Cluster 1b	Q9BZE4	GTPBP4	Q9BZE4_K187	SSFINkVTR
517	Cluster 1b	Q96K17	BTF3L4	Q96K17_K115	kLAEQFPR
518	Cluster 1b	Q12931	TRAP1	Q12931_K324	YVAQAHDkPR
519	Cluster 1b	P38646	HSPA9	P38646_K76	QAkVLENAEGAR
520	Cluster 1b	P30041	PRDX6	P30041_K56	AAkLAPEFAK
521	Cluster 1b	P29401	TKT	P29401_K352	NSTFSEIFkK
522	Cluster 1b	A8K0Z3	WASHC1	A8K0Z3_K185	kYVFLDPLAGAVTK
523	Cluster 1b	P18669	PGAM1	P18669_K100	HYGGLTGLNkAETAAK
524	Cluster 1b	Q9NXH9	TRMT1	Q9NXH9_K361	LGkASGVPSGR
525	Cluster 1b	Q96A72	MAGOHB	Q96A72_K18	GkFGHEFLEFEFRPDGK
526	Cluster 1b	Q15149	PLEC	Q15149_K2931	DPYTGQQISLFQAMQkGLIVR
527	Cluster 1b	P49411	TUFM	P49411_K91	ILAEGGGAkFK
528	Cluster 1b	P31150	GDI1	P31150_K54	NPYYGGESSSITPLEELYkR
529	Cluster 1b	P41250	GARS1	P41250_K129	MEDTLkR
530	Cluster 1b	Q9P2J5	LARS1	Q9P2J5_K9	GTAkVDFLK;KGTAkVDFLK
531	Cluster 1b	Q9BQ69	MACROD1	Q9BQ69_K99	EAkSFLK
532	Cluster 1b	P35637	FUS	P35637_K334	LkGEATVSFDDPPSAK
533	Cluster 1b	P14618	PKM	P14618_K89	LNFSHGTHEYHAETIkNVR
534	Cluster 1b	P13797	PLS3	P13797_K537	TLSEAGkSTSIQSFK
535	Cluster 1b	P06733	ENO1	P06733_K103	LMIEMDGTENkSK
536	Cluster 1b	O95466	FMNL1	O95466_K706	APSkATLIEANR
537	Cluster 1b	O43242	PSMD3	O43242_K194	ISDDLMQkISTQNR
538	Cluster 1b	O75369	FLNB	O75369_K16	kIQQNTFTR
539	Cluster 1b	Q92615	LARP4B	Q92615_K321	AIAINTFLPkNGFR
540	Cluster 1b	Q6UUV9	CRTC1	Q6UUV9_K47	LQLQkSQYLQLGPSR
541	Cluster 1b	O43432	EIF4G3	O43432_K1054	FLkITKPTIDEK
542	Cluster 1b	Q13813	SPTAN1	Q13813_K30	FkELSTLR
543	Cluster 1b	Q9NVN8	GNL3L	Q9NVN8_K375	kGGLYSQEQAAK
544	Cluster 1b	Q8WWM7	ATXN2L	Q8WWM7_K538	VPGLQNEQkR
545	Cluster 1b	Q13263	TRIM28	Q13263_K377	ALkMIVDPVEPHGEMK
546	Cluster 1b	Q8TED0	UTP15	Q8TED0_K398	TPEITVSIIkELNR
547	Cluster 1b	P62753	RPS6	P62753_K116	kGEKDIPGLTDTTVPR
548	Cluster 1b	P40925	MDH1	P40925_K236	GAAVIkAR
549	Cluster 1b	P35579	MYH9	P35579_K66	VkVNKDDIQK
550	Cluster 1b	P35579	MYH9	P35579_K403	DYVQkAQTK
551	Cluster 1b	P10644	PRKAR1A	P10644_K63	LEKEEAkQIQNLQK
552	Cluster 1b	P31946	YWHAB	P31946_K117	YLIPNATQPESkVFYLK
553	Cluster 1b	P53041	PPP5C	P53041_K97	YIkGYYR
554	Cluster 1b	P51659	HSD17B4	P51659_K46	GALVVVNDLGGDFkGVGK
555	Cluster 1b	O95785	WIZ	O95785_K1175	kLKPEQIR
556	Cluster 1b	P50395	GDI2	P50395_K112	VTEGSFVYkGGK
557	Cluster 1b	Q9P258	RCC2	Q9P258_K124	EVPkQQAAYR;KEVPkQQAAYR
558	Cluster 1b	Q9BWF3	RBM4	Q9BWF3_K139	GLDNTEFQGkR
559	Cluster 1b	Q15149	PLEC	Q15149_K477	SkGIYQSLEGAVQAGQLK
560	Cluster 1b	Q02880	TOP2B	Q02880_K635	YYkGLGTSTAK
561	Cluster 1b	Q00839	HNRNPU	Q00839_K17	VSELkEELK
562	Cluster 1b	P62826	RAN	P62826_K37	HLTGEFEkK
563	Cluster 1b	P53396	ACLY	P53396_K918	AGkDLVSSLTSGLLTIGDR
564	Cluster 1b	P46940	IQGAP1	P46940_K935	ITLQDVVSHSkK
565	Cluster 1b	P05198	EIF2S1	P05198_K106	SkTVYSILR
566	Cluster 1b	P07195	LDHB	P07195_K7	EkLIAPVAEEEATVPNNK
567	Cluster 1b	Q9Y678	COPG1	Q9Y678_K213	LAVNkMISK
568	Cluster 1b	Q9UGI8	TES	Q9UGI8_K180	EMEQFVkK
569	Cluster 1b	Q9HC35	EML4	Q9HC35_K92	kPSHTSAVSIAGK
570	Cluster 1b	Q99832	CCT7	Q99832_K218	kTFSYAGFEMQPK
571	Cluster 1b	P78371	CCT2	P78371_K441	EAVAMESYAkALR
572	Cluster 1b	P52948	NUP98	P52948_K1200	VHLEkLSLR
573	Cluster 1b	P40227	CCT6A	P40227_K41	TNLGPkGTMK
574	Cluster 1b	P30419	NMT1	P30419_K80	GSETDSAQDQPVkMNSLPAER
575	Cluster 1b	P12956	XRCC6	P12956_K182	IMLFTNEDNPHGNDSAkASR
576	Cluster 1b	P12277	CKB	P12277_K247	GGNMkEVFTR
577	Cluster 1b	P07355	ANXA2	P07355_K176	KLMVALAkGR;LMVALAkGR
578	Cluster 1b	O00571	DDX3X	O00571_K373	IVEQDTMPPkGVR
579	Cluster 1b	P04040	CAT	P04040_K169	DPILFPSFIHSQkR
580	Cluster 1b	Q9Y3U8	RPL36	Q9Y3U8_K62	AMELLkVSK
581	Cluster 1b	Q9Y266	NUDC	Q9Y266_K297	QkSMGLPTSDEQK
582	Cluster 1b	Q13148	TARDBP	Q13148_K160	FTEYETQVkVMSQR
583	Cluster 1b	Q08J23	NSUN2	Q08J23_K577	NVLLNNSEkMK
584	Cluster 1b	Q07666	KHDRBS1	Q07666_K200	ISVLGkGSMR
585	Cluster 1b	P68104	EEF1A1	P68104_K44	FEkEAAEMGK;TIEKFEkEAAEMGK;TIEkFEkEAAEMGK
586	Cluster 1b	P52895	AKR1C2	P52895_K31	LNDGHFMPVLGFGTYAPAEVPkSK
587	Cluster 1b	P31939	ATIC	P31939_K199	QYSkGVSQMPLR
588	Cluster 1b	P30838	ALDH3A1	P30838_K302	VMGLIEGQkVAYGGTGDAATR
589	Cluster 1b	P24001	IL32	P24001_K74	FYDkMQNAESGR
590	Cluster 1b	P23528	CFL1	P23528_K19	VFNDMkVR
591	Cluster 1b	P23528	CFL1	P23528_K114	EDLVFIFWAPESAPLKSk;KEDLVFIFWAPESAPLKSk;SkMIYASSK
592	Cluster 1b	P11142	HSPA8	P11142_K71	LIGDAAkNQVAMNPTNTVFDAkR;NQVAMNPTNTVFDAkR
593	Cluster 1b	O15260	SURF4	O15260_K139	SEGkSMFAGVPTMR
594	Cluster 1b	P0DMV8	HSPA1A	P0DMV8_K77	kFGDPVVQSDMK
595	Cluster 1b	Q9Y6N7	ROBO1	Q9Y6N7_K1051	INEMkTFNSPNLK
596	Cluster 1b	Q9Y5K5	UCHL5	Q9Y5K5_K154	QQMFEFDTkTSAK
597	Cluster 1b	Q9Y266	NUDC	Q9Y266_K196	GkDMVVDIQR
598	Cluster 1b	Q9UL33	TRAPPC2L	Q9UL33_K48	ISAMGkALVDQR
599	Cluster 1b	Q99832	CCT7	Q99832_K47	GMDkLIVDGR
600	Cluster 1b	Q14644	RASA3	Q14644_K641	LEEESFkMK
601	Cluster 1b	P62888	RPL30	P62888_K23	LQLVMkSGK;LQLVMkSGkYVLGYK
602	Cluster 1b	P62829	RPL23	P62829_K113	GEMkGSAITGPVAK
603	Cluster 1b	P62191	PSMC1	P62191_K91	NQEQMKPLEEkQEEER
604	Cluster 1b	P61160	ACTR2	P61160_K118	ILLTEPPMNPTkNR
605	Cluster 1b	P46776	RPL27A	P46776_K55	YHPGYFGkVGMK
606	Cluster 1b	O14980	XPO1	O14980_K455	DTDSINLYkNMR
607	Cluster 1b	P07355	ANXA2	P07355_K169	kLMVALAK
608	Cluster 1b	Q9Y3E0	GOLT1B	Q9Y3E0_K130	SFVDkVGESNNMV
609	Cluster 1b	Q9UG63	ABCF2	Q9UG63_K326	LELEENQMkR;TRLELEENQMkR
610	Cluster 1b	Q9BSL1	UBAC1	Q9BSL1_K179	kANAMLDEDEDERVDEAALR
611	Cluster 1b	Q8N697	SLC15A4	Q8N697_K311	MSHGGPFTEEkVEDVK
612	Cluster 1b	Q58WW2	DCAF6	Q58WW2_K694	kEMEELDTLNIR
613	Cluster 1b	Q15417	CNN3	Q15417_K158	LkAGQSVIGLQMGTNK
614	Cluster 1b	P98172	EFNB1	P98172_K345	VSGDYGHPVYIVQEMPPQSPANIYYkV
615	Cluster 1b	P52209	PGD	P52209_K59	VVGAQSLkEMVSK
616	Cluster 1b	P20618	PSMB1	P20618_K184	AGGSASAMLQPLLDNQVGFkNMQNVEHVPLSLDR
617	Cluster 1b	P04083	ANXA1	P04083_K281	PAFFAEkLHQAMK
618	Cluster 1b	P18124	RPL7	P18124_K127	LNkASINMLR
619	Cluster 1b	Q8WW12	PCNP	Q8WW12_K64	SAEEEAADLPTkPTK
620	Cluster 1b	P48643	CCT5	P48643_K514	kQQISLATQMVR
621	Cluster 1b	O95235	KIF20A	O95235_K425	LkEAGNINTSLHTLGR
622	Cluster 1b	P40261	NNMT	P40261_K23	DYLEkYYK
623	Cluster 1b	Q9BXP5	SRRT	Q9BXP5_K687	ESLSEEEAQkMGR
624	Cluster 1b	Q96IJ6	GMPPA	Q96IJ6_K13	AVILIGGPQkGTR
625	Cluster 1b	Q969S3	ZNF622	Q969S3_K35	kVASMAPVTAEGFQER
626	Cluster 1b	Q7L014	DDX46	Q7L014_K417	DLIGIAkTGSGK
627	Cluster 1b	Q08J23	NSUN2	Q08J23_K565	QLYMVSkELR
628	Cluster 1b	Q04771	ACVR1	Q04771_K497	TLTkIDNSLDK
629	Cluster 1b	P29558	RBMS1	P29558_K92	IVSTkAILDK
630	Cluster 1b	P22087	FBL	P22087_K205	DLINLAkK
631	Cluster 1b	P13807	GYS1	P13807_K381	TNNFNVETLkGQAVR
632	Cluster 1b	O43390	HNRNPR	O43390_K120	VQESTkGPDEAK
633	Cluster 1b	P10588	NR2F6	P10588_K291	AFQEQVDkLGR
634	Cluster 1b	P58107	EPPK1	P58107_K2062	FVDPNTQEkVSYR
635	Cluster 1b	P53396	ACLY	P53396_K4	SAkAISEQTGK
636	Cluster 1b	P46940	IQGAP1	P46940_K959	GGLkALSK
637	Cluster 1b	O43719	HTATSF1	O43719_K174	LYkDNQGNLK
638	Cluster 1b	P14618	PKM	P14618_K135	GSGTAEVELkK
639	Cluster 1b	Q96CV9	OPTN	Q96CV9_K448	QLQMDEMkQTIAK
640	Cluster 1b	Q7Z2W4	ZC3HAV1	Q7Z2W4_K374	kTVFSPTLPAAR
641	Cluster 1b	Q5K651	SAMD9	Q5K651_K1128	IIEPDNSYISDTLGQVYkSK
642	Cluster 1b	Q05209	PTPN12	Q05209_K95	TPSQDSDYINANFIkGVYGPK
643	Cluster 1b	P55265	ADAR	P55265_K48	QIEFLkGQLPEAPVIGK
644	Cluster 1b	P32455	GBP1	P32455_K246	kLAQLEK
645	Cluster 1b	P23381	WARS1	P23381_K253	NVVkIQK
646	Cluster 1b	P19525	EIF2AK2	P19525_K429	DLKPSNIFLVDTKQVk;QVkIGDFGLVTSLK
647	Cluster 1b	P09914	IFIT1	P09914_K392	FQEFQkK
648	Cluster 1b	P19525	EIF2AK2	P19525_K310	EVkALAK
649	Cluster 1b	Q9NUQ6	SPATS2L	Q9NUQ6_K333	KYDEELGkAAR
650	Cluster 1b	Q96PK6	RBM14	Q96PK6_K135	AAIAQLNGkEVK
651	Cluster 1b	Q7Z2W4	ZC3HAV1	Q7Z2W4_K448	SLNYkSTSSGHR
652	Cluster 1b	P08559	PDHA1	P08559_K244	AAASTDYYkR
653	Cluster 1b	P55072	VCP	P55072_K60	GDTVLLkGK
654	Cluster 1b	Q9UII4	HERC5	Q9UII4_K867	DYVSkYINYIFNDSVK
655	Cluster 1b	Q9UII4	HERC5	Q9UII4_K652	LLHTDTLLkIESK
656	Cluster 1b	Q9UII4	HERC5	Q9UII4_K643	IkLLHTDTLLK
657	Cluster 1b	Q15650	TRIP4	Q15650_K148	TkFVNLYTR
658	Cluster 1b	O95757	HSPA4L	O95757_K53	AIGNAAkSQIVTNVR
659	Cluster 1b	P41214	EIF2D	P41214_K484	LQPAYQVTLPGQEPIVkK
660	Cluster 1b	Q92841	DDX17	Q92841_K468	SGkAPILIATDVASR
661	Cluster 1b	P55210	CASP7	P55210_K38	SSFVPSLFSkK
662	Cluster 1b	P21399	ACO1	P21399_K26	FFNLNkLEDSR
663	Cluster 1b	P19525	EIF2AK2	P19525_K440	IGDFGLVTSLkNDGK
664	Cluster 1b	O95573	ACSL3	O95573_K363	IGYSSPQTLADQSSkIK
665	Cluster 1b	P00558	PGK1	P00558_K6	SLSNkLTLDK;SLSNkLTLDKLDVK
666	Cluster 1b	Q5K651	SAMD9	Q5K651_K1259	NYIPYLTkLK
667	Cluster 1b	Q13325	IFIT5	Q13325_K460	QAAEYYEkAQK
668	Cluster 1b	P43246	MSH2	P43246_K890	IIQEFLSkVK
669	Cluster 1b	P19525	EIF2AK2	P19525_K426	DLKPSNIFLVDTkQVK
670	Cluster 1b	P13804	ETFA	P13804_K139	LEVAPISDIIAIkSPDTFVR
671	Cluster 1b	P19525	EIF2AK2	P19525_K283	EIELIGSGGFGQVFkAK
672	Cluster 2	Q9H0C8	ILKAP	Q9H0C8_K185	GDVISVEkTVK
673	Cluster 2	Q92499	DDX1	Q92499_K268	APDGYIVkSQHSGNAQVTQTK
674	Cluster 2	Q13838	DDX39B	Q13838_K183	NkSLNLK
675	Cluster 2	Q12933	TRAF2	Q12933_K320	IEALSSkVQQLER;LDQDkIEALSSkVQQLER
676	Cluster 2	Q06210	GFPT1	Q06210_K67	VkALDEEVHK
677	Cluster 2	P49792	RANBP2	P49792_K733	ILDDSDSNLSVVkK
678	Cluster 2	O00116	AGPS	O00116_K108	kGQIELTGK;kGQIELTGkR
679	Cluster 2	P30050	RPL12	P30050_K86	ALkEPPR
680	Cluster 2	Q9H305	CDIP1	Q9H305_K205	AYIYTYkR
681	Cluster 2	P20700	LMNB1	P20700_K261	LYkEELEQTYHAK;LYkEELEQTYHAKLENAR
682	Cluster 2	Q05682	CALD1	Q05682_K674	STHQAAIVSkIDSR
683	Cluster 2	Q9UG63	ABCF2	Q9UG63_K203	LEELDADkAEMR
684	Cluster 2	Q9NRV9	HEBP1	Q9NRV9_K118	IPNQFQSDPPAPSDkSVK
685	Cluster 2	Q9HB71	CACYBP	Q9HB71_K143	PISVEGSSkK;SYSMIVNNLLKPISVEGSSkK
686	Cluster 2	Q8NI27	THOC2	Q8NI27_K1084	ATGFDGGNkADQLDYENFR
687	Cluster 2	Q8N3C0	ASCC3	Q8N3C0_K18	SFSNVTkQDNYNEEVADLK
688	Cluster 2	Q6P996	PDXDC1	Q6P996_K536	SSLkSDPEGENIHAGLLK
689	Cluster 2	Q08J23	NSUN2	Q08J23_K654	DLAkGSIVLK
690	Cluster 2	P40429	RPL13A	P40429_K103	LkVFDGIPPPYDK
691	Cluster 2	P28340	POLD1	P28340_K1007	VGGLLAFAkR
692	Cluster 2	P28288	ABCD3	P28288_K260	MTITEQkYEGEYR
693	Cluster 2	P08238	HSP90AB1	P08238_K481	ETQkSIYYITGESK
694	Cluster 2	P26641	EEF1G	P26641_K434	AFNQGkIFK
695	Cluster 2	Q9Y266	NUDC	Q9Y266_K275	INPENSkLSDLDSETR;KINPENSkLSDLDSETR
696	Cluster 2	Q9UHD1	CHORDC1	Q9UHD1_K144	LSSGNEENKkEEDNDEIK
697	Cluster 2	Q9NVI7	ATAD3A	Q9NVI7_K194	YEDQLkQQQLLNEENLR
698	Cluster 2	Q96GM5	SMARCD1	Q96GM5_K101	kRPAPQQIQQVQQQAVQNR
699	Cluster 2	Q14527	HLTF	Q14527_K653	GkPVLELPER
700	Cluster 2	Q13310	PABPC4	Q13310_K309	NLDDTIDDEkLR;NLDDTIDDEkLRK
701	Cluster 2	Q08752	PPID	Q08752_K331	EYDQALADLkK
702	Cluster 2	P62913	RPL11	P62913_K85	AEEILEkGLK
703	Cluster 2	P54577	YARS1	P54577_K335	kLASAAYPDPSK
704	Cluster 2	P51648	ALDH3A2	P51648_K266	ETVkEFYGENIK
705	Cluster 2	P51617	IRAK1	P51617_K355	LTPkLGDFGLAR
706	Cluster 2	P47712	PLA2G4A	P47712_K541	IYEPLDVkSK
707	Cluster 2	P38919	EIF4A3	P38919_K152	kLDYGQHVVAGTPGR
708	Cluster 2	P21796	VDAC1	P21796_K61	VTGSLETkYR
709	Cluster 2	P21580	TNFAIP3	P21580_K759	GEPAPEDPPkQR
710	Cluster 2	P13861	PRKAR2A	P13861_K190	GTYDILVTkDNQTR
711	Cluster 2	P21333	FLNA	P21333_K2513	YGGPYHIGGSPFkAK
712	Cluster 2	Q9Y265	RUVBL1	Q9Y265_K7	IEEVkSTTK
713	Cluster 2	Q9P2J5	LARS1	Q9P2J5_K23	EIQQkWDTER
714	Cluster 2	Q9NRF9	POLE3	Q9NRF9_K20	IIkEALPDGVNISK
715	Cluster 2	Q9H3K6	BOLA2B	Q9H3K6_K47	FEGkPLLQR
716	Cluster 2	Q92878	RAD50	Q92878_K1285	SEYVEkFYR
717	Cluster 2	Q86UE4	MTDH	Q86UE4_K504	TISTSDPAEVLVkNSQPIK
718	Cluster 2	Q7L1Q6	BZW1	Q7L1Q6_K126	YLEkGFEDEVK;YLEkGFEDEVKK
719	Cluster 2	Q6NXE6	ARMC6	Q6NXE6_K361	AIAGNDDVkDAIVR
720	Cluster 2	Q5VVJ2	MYSM1	Q5VVJ2_K675	DIDTQAkYQSYFSR
721	Cluster 2	Q2M389	WASHC4	Q2M389_K1138	IFFRADk
722	Cluster 2	Q15369	ELOC	Q15369_K32	LISSDGHEFIVkR
723	Cluster 2	Q09161	NCBP1	Q09161_K698	LQEkVESAQSEQK
724	Cluster 2	Q06830	PRDX1	Q06830_K109	KQGGLGPMNIPLVSDPkR;QGGLGPMNIPLVSDPkR
725	Cluster 2	Q01974	ROR2	Q01974_K489	VYkGHLFGPAPGEQTQAVAIK
726	Cluster 2	P62191	PSMC1	P62191_K265	YLGDGPkLVR
727	Cluster 2	P52209	PGD	P52209_K248	FQDTDGkHLLPK
728	Cluster 2	P51665	PSMD7	P51665_K204	GLNSkLLDIR;ITNQVHGLkGLNSkLLDIR
729	Cluster 2	P49591	SARS1	P49591_K28	FkDPGLVDQLVK
730	Cluster 2	P35606	COPB2	P35606_K318	IIWAkHSEVQQANLK
731	Cluster 2	O95347	SMC2	O95347_K580	YTIIPLNkISAR
732	Cluster 2	P31153	MAT2A	P31153_K97	HIGYDDSSkGFDYK
733	Cluster 2	Q9Y2L1	DIS3	Q9Y2L1_K118	DVTNNQEkHFYTFTNEHHR
734	Cluster 2	Q9HD67	MYO10	Q9HD67_K45	TDYGQVFTYkQSTITHQK
735	Cluster 2	Q96LD4	TRIM47	Q96LD4_K230	ALQEAEQSkVLSAVEDR
736	Cluster 2	Q01151	CD83	Q01151_K192	AFLPVTSPNkHLGLVTPHK
737	Cluster 2	P51692	STAT5B	P51692_K380	ATIISEQQAkSLLK
738	Cluster 2	P42330	AKR1C3	P42330_K39	ALEVTkLAIEAGFR
739	Cluster 2	P42330	AKR1C3	P42330_K161	DAGLAkSIGVSNFNR
740	Cluster 2	P06730	EIF4E	P06730_K119	WLITLNkQQR
741	Cluster 2	P35610	SOAT1	P35610_K45	IDIkQLIAK
742	Cluster 2	Q9Y2D8	SSX2IP	Q9Y2D8_K362	LDNQVSkVHLEGFNDEDVISR
743	Cluster 2	Q9UQN3	CHMP2B	Q9UQN3_K81	TFAVSSkVTSMSTQTK
744	Cluster 2	Q71F23	CENPU	Q71F23_K260	ELNIVLPEFEkTHLEHQQR
745	Cluster 2	Q5VSG8	MANEAL	Q5VSG8_K30	TLkAPDGLPALGPGLELAPFER
746	Cluster 2	Q5SSJ5	HP1BP3	Q5SSJ5_K302	VDIRPQLLkNALQR
747	Cluster 2	P52292	KPNA2	P52292_K123	AGLIPkFVSFLGR
748	Cluster 2	P49321	NASP	P49321_K442	LSVEESEAAGDGVDTkVAQGATEK
749	Cluster 2	P47712	PLA2G4A	P47712_K271	NVSHNPLLLLTPQkVK
750	Cluster 2	P43360	MAGEA6	P43360_K244	kLLTQYFVQENYLEYR
751	Cluster 2	P41252	IARS1	P41252_K1061	TQLkGSELEITLTR
752	Cluster 2	P29401	TKT	P29401_K493	TSRPENAIIYNNNEDFQVGQAkVVLK
753	Cluster 2	O95372	LYPLA2	O95372_K190	FGALTAEkLR
754	Cluster 2	P12755	SKI	P12755_K409	DSFYSYkSFETAVAPNVALAPPAQQK
755	Cluster 2	Q9P2B4	CTTNBP2NL	Q9P2B4_K65	DFETLkEK
756	Cluster 2	Q9NRF9	POLE3	Q9NRF9_K31	EALPDGVNISkEAR
757	Cluster 2	Q9BPX3	NCAPG	Q9BPX3_K226	kLAYQVLAEK
758	Cluster 2	Q5T8D3	ACBD5	Q5T8D3_K267	STEEVkPIDENLGQTGK
759	Cluster 2	Q14195	DPYSL3	Q14195_K511	GMYDGPVFDLTTTPkGGTPAGSAR
760	Cluster 2	Q13151	HNRNPA0	Q13151_K137	AEIIADkQSGkK
761	Cluster 2	Q12874	SF3A3	Q12874_K303	SLESLDTSLFAkNPK
762	Cluster 2	Q12789	GTF3C1	Q12789_K530	kQPPSFPGAAEER
763	Cluster 2	Q05086	UBE3A	Q05086_K323	LPLAAQGkLIR
764	Cluster 2	P63027	VAMP2	P63027_K52	VNVDkVLER
765	Cluster 2	P61221	ABCE1	P61221_K181	AAkGTVGSILDR
766	Cluster 2	P50991	CCT4	P50991_K531	SILkIDDVVNTR
767	Cluster 2	P41227	NAA10	P41227_K148	YYADGEDAYAMkR
768	Cluster 2	P15170	GSPT1	P15170_K196	KGEFETGFEkGGQTR
769	Cluster 2	P13639	EEF2	P13639_K318	LIEkLDIK
770	Cluster 2	P13010	XRCC5	P13010_K439	QYMFSSLkNSK
771	Cluster 2	P07900	HSP90AA1	P07900_K615	IMkAQALR
772	Cluster 2	P08670	VIM	P08670_K188	EkLQEEMLQR;EkLQEEMLQREEAENTLQSFR
773	Cluster 2	Q9UKN8	GTF3C4	Q9UKN8_K348	ILPVNLkAVK
774	Cluster 2	Q9P2J5	LARS1	Q9P2J5_K39	VFEVNASNLEkQTSK
775	Cluster 2	Q99541	PLIN2	Q99541_K375	EVSDSLLTSSkGQLQK
776	Cluster 2	Q8WYP5	AHCTF1	Q8WYP5_K1158	SLPSSSQLkGSPQAISR
777	Cluster 2	Q7L1Q6	BZW1	Q7L1Q6_K319	EELVAEQAIkHLK;KEELVAEQAIkHLK
778	Cluster 2	Q7L1Q6	BZW1	Q7L1Q6_K223	LMELFPANkQSVEHFTK
779	Cluster 2	Q6EMK4	VASN	Q6EMK4_K612	AMAAAAQDkGQVGPGAGPLELEGVK;AMAAAAQDkGQVGPGAGPLELEGVkVPLEPGPK
780	Cluster 2	Q5SNT2	TMEM201	Q5SNT2_K133	IkQLAAFAPR
781	Cluster 2	P05387	RPLP2	P05387_K25	kILDSVGIEADDDR;kILDSVGIEADDDRLNK
782	Cluster 2	P36578	RPL4	P36578_K165	TkEAVLLLK;kTkEAVLLLK
783	Cluster 2	Q9Y266	NUDC	Q9Y266_K105	SETSGPQIkELTDEEAER
784	Cluster 2	Q9UMX0	UBQLN1	Q9UMX0_K45	TPkEKEEFAVPENSSVQQFK;TPkEKEEFAVPENSSVQQFKEEISK
785	Cluster 2	Q9UBB6	NCDN	Q9UBB6_K283	NPALkLAAR
786	Cluster 2	Q9P265	DIP2B	Q9P265_K47	SkLLSPYSPQTQETDSAVQK
787	Cluster 2	Q9H2P9	DPH5	Q9H2P9_K100	ATkLGIPYR
788	Cluster 2	Q7Z6Z7	HUWE1	Q7Z6Z7_K1931	TTPLkPSPLPVIPDTIK
789	Cluster 2	Q15417	CNN3	Q15417_K6	THFNkGPSYGLSAEVK
790	Cluster 2	Q13616	CUL1	Q13616_K769	VDGEkDTYSYLA
791	Cluster 2	Q13347	EIF3I	Q13347_K91	QLALLkTNSAVR
792	Cluster 2	P62266	RPS23	P62266_K54	GIVLEkVGVEAK
793	Cluster 2	P62241	RPS8	P62241_K128	GAkLTPEEEEILNK;KGAkLTPEEEEILNK
794	Cluster 2	P54578	USP14	P54578_K130	SVPELkDALK
795	Cluster 2	P37837	TALDO1	P37837_K286	AAQASDLEkIHLDEK
796	Cluster 2	P28288	ABCD3	P28288_K6	AAFSkYLTAR
797	Cluster 2	P21796	VDAC1	P21796_K109	LTFDSSFSPNTGkK
798	Cluster 2	P18077	RPL35A	P18077_K45	DETEFYLGkR
799	Cluster 2	P08238	HSP90AB1	P08238_K531	EFDGkSLVSVTK
800	Cluster 2	O43175	PHGDH	O43175_K58	SATkVTADVINAAEK
801	Cluster 2	O95071	UBR5	O95071_K672	VLkVDGAYVAVK
802	Cluster 2	Q9Y3F4	STRAP	Q9Y3F4_K249	LYkYDYNSGEELESYK
803	Cluster 2	Q9Y3B2	EXOSC1	Q9Y3B2_K113	ATEkDKVEIYK
804	Cluster 2	Q9UKM9	RALY	Q9UKM9_K183	LkSSELQAIK
805	Cluster 2	Q9UG63	ABCF2	Q9UG63_K315	YYTGNYDQYVkTR
806	Cluster 2	Q9P258	RCC2	Q9P258_K92	AGGAAVVITEPEHTkER
807	Cluster 2	Q9BRK4	LZTS2	Q9BRK4_K526	EkAGQLDAEAAGLR
808	Cluster 2	Q92900	UPF1	Q92900_K929	kLVNTINPGAR
809	Cluster 2	Q16719	KYNU	Q16719_K385	kPVVNIITPSHVEER
810	Cluster 2	Q16629	SRSF7	Q16629_K12	YGGETkVYVGNLGTGAGK
811	Cluster 2	Q14573	ITPR3	Q14573_K529	EkGGEGPLVR
812	Cluster 2	Q13310	PABPC4	Q13310_K635	EAAQkVGAVAAATS
813	Cluster 2	P54577	YARS1	P54577_K356	GPAkNSEPEEVIPSR
814	Cluster 2	P51149	RAB7A	P51149_K31	TSLMNQYVNkK
815	Cluster 2	P50579	METAP2	P50579_K58	GPSAAGEQEPDkESGASVDEVAR
816	Cluster 2	P46459	NSF	P46459_K699	TTIAQQVkGK
817	Cluster 2	P28370	SMARCA1	P28370_K421	LYLGISk
818	Cluster 2	P17812	CTPS1	P17812_K466	kLYGDADYLEER
819	Cluster 2	P11387	TOP1	P11387_K712	LEVQATDREENkQIALGTSK
820	Cluster 2	P10768	ESD	P10768_K186	kAFSGYLGTDQSK
821	Cluster 2	O14737	PDCD5	O14737_K63	LSNLALVkPEK
822	Cluster 2	O75792	RNASEH2A	O75792_K215	LQDLDTDYGSGYPNDPkTK
823	Cluster 2	Q9Y224	RTRAF	Q9Y224_K176	ANQTkEGLPVALDK;ANQTkEGLPVALDkHILGFDTGDAVLNEAAQILR;LTQDAVAkANQTkEGLPVALDK
824	Cluster 2	Q9P258	RCC2	Q9P258_K77	PATAGkAGGAAVVITEPEHTK
825	Cluster 2	Q9NZJ0	DTL	Q9NZJ0_K537	ALIPVSQkSSQAEACSESR
826	Cluster 2	Q96N66	MBOAT7	Q96N66_K468	AASQPTSLAPEkLREE
827	Cluster 2	Q6PKG0	LARP1	Q6PKG0_K465	DSkVVEIVDEK
828	Cluster 2	Q08J23	NSUN2	Q08J23_K650	KLSSETYSQAkDLAK;LSSETYSQAkDLAK
829	Cluster 2	P60891	PRPS1	P60891_K18	IFSGSSHQDLSQkIADR
830	Cluster 2	P53384	NUBP1	P53384_K63	ILVLSGkGGVGK
831	Cluster 2	P51812	RPS6KA3	P51812_K322	LGAGPDGVEEIkR
832	Cluster 2	P51659	HSD17B4	P51659_K81	AVANYDSVEEGEkVVK
833	Cluster 2	P46734	MAP2K3	P46734_K243	INPELNQkGYNVK
834	Cluster 2	P19338	NCL	P19338_K572	SQPSkTLFVK
835	Cluster 2	P00374	DHFR	P00374_K179	YkFEVYEK
836	Cluster 2	P08670	VIM	P08670_K294	SkFADLSEAANR
837	Cluster 2	Q96T51	RUFY1	Q96T51_K308	ITDVLDQkNYVEELNR
838	Cluster 2	Q96BR5	COA7	Q96BR5_K82	LGAYYVTGkGGLTQDLK
839	Cluster 2	Q15149	PLEC	Q15149_K4475	FPVTDAVNkGLVDK
840	Cluster 2	P29317	EPHA2	P29317_K882	APDSLkTLADFDPR
841	Cluster 2	Q00403	GTF2B	Q00403_K100	GTGAASFDEFGNSkYQNR
842	Cluster 2	Q13310	PABPC4	Q13310_K299	YQGVNLYIkNLDDTIDDEK
843	Cluster 2	P30085	CMPK1	P30085_K43	kNPDSQYGELIEK
844	Cluster 2	P26447	S100A4	P26447_K48	ELPSFLGkR
845	Cluster 2	O95573	ACSL3	O95573_K58	AkPVNSKPDSAYR
846	Cluster 2	P08670	VIM	P08670_K104	TNEkVELQELNDR
847	Cluster 2	Q9BRX2	PELO	Q9BRX2_K297	AFYGLkQVEK
848	Cluster 2	Q15233	NONO	Q15233_K198	GIVEFSGkPAAR;GRPSGkGIVEFSGkPAAR
849	Cluster 2	P11172	UMPS	P11172_K188	kVDAETVGR
850	Cluster 2	P26599	PTBP1	P26599_K554	VSFSkSTI
851	Cluster 2	Q99436	PSMB7	Q99436_K41	kTGTTIAGVVYK
852	Cluster 2	Q13151	HNRNPA0	Q13151_K159	AAVVkFHPIQGHR
853	Cluster 2	P78371	CCT2	P78371_K203	GSGNLEAIHIIkK
854	Cluster 2	P54577	YARS1	P54577_K474	GYEkGQPDEELKPK
855	Cluster 2	P54577	YARS1	P54577_K119	FIkGTDYQLSK
856	Cluster 2	P50542	PEX5	P50542_K28	LAGHFTQDkALR
857	Cluster 2	P30838	ALDH3A1	P30838_K269	SLkEFYGEDAK
858	Cluster 2	P22102	GART	P22102_K111	FAkEFMDR
859	Cluster 2	O15144	ARPC2	O15144_K77	ELQAHGADELLkR
860	Cluster 2	P08238	HSP90AB1	P08238_K435	FYEAFSkNLK
861	Cluster 2	Q9Y2Z0	SUGT1	Q9Y2Z0_K267	LEGQGDVPTPkQFVADVK
862	Cluster 2	Q9HD67	MYO10	Q9HD67_K1560	DkGYTTLQDEAIK
863	Cluster 2	Q96AE4	FUBP1	Q96AE4_K170	LLDQIVEkGR
864	Cluster 2	Q92616	GCN1	Q92616_K788	SIIQSAQQDSIkK
865	Cluster 2	Q86Y56	DNAAF5	Q86Y56_K43	LLPGLEADSkPGR
866	Cluster 2	Q07666	KHDRBS1	Q07666_K185	ILGPQGNTIkR
867	Cluster 2	Q00341	HDLBP	Q00341_K349	GEPEkLGQALTEVYAK
868	Cluster 2	P52701	MSH6	P52701_K824	LLSkIHNVGSPLK
869	Cluster 2	P41252	IARS1	P41252_K1042	APLkPYPVSPSDK
870	Cluster 2	P07900	HSP90AA1	P07900_K558	EGLELPEDEEEkK
871	Cluster 2	P11586	MTHFD1	P11586_K21	LkNQVTQLK
872	Cluster 2	Q9Y5Q8	GTF3C5	Q9Y5Q8_K339	HGYAPSDLPVkAK
873	Cluster 2	Q8WWM7	ATXN2L	Q8WWM7_K205	NVDFNYATkDK
874	Cluster 2	Q8WUM4	PDCD6IP	Q8WUM4_K486	TPSNELYkPLR
875	Cluster 2	Q13042	CDC16	Q13042_K325	YLSkATTLEK
876	Cluster 2	P30041	PRDX6	P30041_K63	LAPEFAkR
877	Cluster 2	P15104	GLUL	P15104_K11	TTSASSHLNkGIK
878	Cluster 2	P12814	ACTN1	P12814_K195	HRPELIDYGkLR
879	Cluster 2	O60869	EDF1	O60869_K25	SkQAILAAQR
880	Cluster 2	P05787	KRT8	P05787_K11	SYkVSTSGPR;VTQkSYkVSTSGPR
881	Cluster 2	Q7Z3E5	ARMC9	Q7Z3E5_K229	SVTYLkR
882	Cluster 2	Q9Y3C6	PPIL1	Q9Y3C6_K161	IIkAYPSG
883	Cluster 2	Q9UJJ7	RPUSD1	Q9UJJ7_K167	VLLkPLTGR
884	Cluster 2	Q12834	CDC20	Q12834_K109	ENQPENSQTPTkK
885	Cluster 2	P61160	ACTR2	P61160_K331	VLkGDVEK
886	Cluster 2	P62280	RPS11	P62280_K58	EAIEGTYIDkK
887	Cluster 2	Q96FL8	SLC47A1	Q96FL8_K536	QEEPLPEHPQDGAkLSR
888	Cluster 2	Q8ND56	LSM14A	Q8ND56_K174	SLkTQLSQGR
889	Cluster 2	Q8N3C0	ASCC3	Q8N3C0_K1025	AEEFDQIkVR
890	Cluster 2	Q7Z6M1	RABEPK	Q7Z6M1_K49	GkVFIVGGANPNR
891	Cluster 2	Q5SY16	NOL9	Q5SY16_K9	ADSGLLLkR
892	Cluster 2	P34932	HSPA4	P34932_K638	LSGEYEkFVSEDDR
893	Cluster 2	P35568	IRS1	P35568_K867	LSLGDPkASTLPR
894	Cluster 2	Q9Y4F1	FARP1	Q9Y4F1_K184	NkYIPQQDALEDK
895	Cluster 2	Q99497	PARK7	Q99497_K148	VEkDGLILTSR
896	Cluster 2	Q7L014	DDX46	Q7L014_K915	LNYVPLEkQEEER
897	Cluster 2	O15067	PFAS	O15067_K639	kEFFLQR
898	Cluster 2	P08574	CYC1	P08574_K50	TPQAVALSSkSGLSR
899	Cluster 2	Q9Y266	NUDC	Q9Y266_K123	kDAENHEAQLK
900	Cluster 2	Q9UNF1	MAGED2	Q9UNF1_K494	AAAEAAAEAkAR
901	Cluster 2	Q9NSD9	FARSB	Q9NSD9_K47	EIISkEQGNVK
902	Cluster 2	Q9HD67	MYO10	Q9HD67_K1267	TAkEIIDNTTK
903	Cluster 2	Q9HD67	MYO10	Q9HD67_K1258	LkGTVEVR
904	Cluster 2	Q9H9A6	LRRC40	Q9H9A6_K37	kSGQLNLSGR
905	Cluster 2	Q9H0C8	ILKAP	Q9H0C8_K373	LANkAVQR
906	Cluster 2	Q13823	GNL2	Q13823_K88	VIkQSSLQK
907	Cluster 2	P62826	RAN	P62826_K141	kkNLQYYDISAK
908	Cluster 2	P55884	EIF3B	P55884_K696	LLQkNNkDR
909	Cluster 2	P48163	ME1	P48163_K516	IAEkIVK
910	Cluster 2	P47712	PLA2G4A	P47712_K746	EFLSkPK
911	Cluster 2	P40222	TXLNA	P40222_K256	SLkEEGVQR
912	Cluster 2	P36405	ARL3	P36405_K11	LkSAPDQEVR
913	Cluster 2	P30838	ALDH3A1	P30838_K9	ISEAVkR
914	Cluster 2	P22694	PRKACB	P22694_K255	IVSGkVR
915	Cluster 2	P18077	RPL35A	P18077_K66	NNTVTPGGKPNkTR
916	Cluster 2	P09651	HNRNPA1	P09651_K8	SESPkEPEQLR;SkSESPkEPEQLR
917	Cluster 2	O95218	ZRANB2	O95218_K95	YAkLEER
918	Cluster 2	O43143	DHX15	O43143_K488	LYTEkAYK
919	Cluster 2	O43175	PHGDH	O43175_K384	EASkQADVNLVNAK
920	Cluster 2	Q9Y2D5	PALM2AKAP2	Q9Y2D5_K8	AEAELHkER
921	Cluster 2	Q9BVC6	TMEM109	Q9BVC6_K215	ASGAQLEAkVR
922	Cluster 2	Q9BV86	NTMT1	Q9BV86_K109	TYLGEEGkR
923	Cluster 2	Q9BRX2	PELO	Q9BRX2_K337	LVDSVkENAGTVR
924	Cluster 2	Q8WUM4	PDCD6IP	Q8WUM4_K313	kDNDFIYHDR
925	Cluster 2	Q8TD19	NEK9	Q8TD19_K606	TIAPGkTHTAAIDER
926	Cluster 2	Q6P3S6	FBXO42	Q6P3S6_K493	GSLPDQkDLR;RGSLPDQkDLR
927	Cluster 2	Q53GQ0	HSD17B12	Q53GQ0_K261	SAIkTVGLQSR
928	Cluster 2	Q15345	LRRC41	Q15345_K386	APASSAPQPkPLK;APASSAPQPkPLKR
929	Cluster 2	Q15233	NONO	Q15233_K243	LVIkNQQFHK;LVIkNQQFHkER
930	Cluster 2	Q13114	TRAF3	Q13114_K369	VTELESVDkSAGQVAR
931	Cluster 2	P52272	HNRNPM	P52272_K242	ADILEDKDGkSR;ADILEDkDGkSR
932	Cluster 2	P51991	HNRNPA3	P51991_K118	EDSVkPGAHLTVK
933	Cluster 2	P48444	ARCN1	P48444_K335	GVQLQTHPNVDkK
934	Cluster 2	P19338	NCL	P19338_K116	GATPGkALVATPGK
935	Cluster 2	O76075	DFFB	O76075_K152	FQSkSGYLR
936	Cluster 2	P07910	HNRNPC	P07910_K8	ASNVTNkTDPR
937	Cluster 2	Q9Y3B3	TMED7	Q9Y3B3_K215	SFFSDkR
938	Cluster 2	Q9P2J5	LARS1	Q9P2J5_K137	TEDIIIkDK
939	Cluster 2	Q9NUQ8	ABCF3	Q9NUQ8_K457	ASQVQSkLK
940	Cluster 2	Q9HD67	MYO10	Q9HD67_K422	IkGNEDFK
941	Cluster 2	Q9BRX2	PELO	Q9BRX2_K231	TDNkLLLENR
942	Cluster 2	Q15233	NONO	Q15233_K96	KLFEkYGK;LFEkYGK
943	Cluster 2	Q07020	RPL18	Q07020_K97	VQEVPkLK
944	Cluster 2	Q00839	HNRNPU	Q00839_K436	ISkEVLAGR
945	Cluster 2	P78344	EIF4G2	P78344_K739	ELLkQLK
946	Cluster 2	P62701	RPS4X	P62701_K120	ITPEEAkYK
947	Cluster 2	P05141	SLC25A5	P05141_K268	DEGGkAFFK
948	Cluster 2	P52272	HNRNPM	P52272_K239	ADILEDkDGK;ADILEDkDGkSR
949	Cluster 2	Q9UNX4	WDR3	Q9UNX4_K749	kTIETVK
950	Cluster 2	Q9NVP1	DDX18	Q9NVP1_K224	DLLAAAkTGSGK
951	Cluster 2	Q96TA1	NIBAN2	Q96TA1_K479	kYDYDSSSVR
952	Cluster 2	Q15345	LRRC41	Q15345_K375	SPSAPAATSSASSSTSSYkR
953	Cluster 2	Q15345	LRRC41	Q15345_K339	STQESLTAGGTDLkR
954	Cluster 2	Q15149	PLEC	Q15149_K4152	AVTGYkDPYSGK
955	Cluster 2	Q13151	HNRNPA0	Q13151_K133	AEIIADkQSGK;AEIIADkQSGkK
956	Cluster 2	Q08J23	NSUN2	Q08J23_K640	kLSSETYSQAK
957	Cluster 2	P52895	AKR1C2	P52895_K75	IADGSVkR;SkIADGSVkR
958	Cluster 2	P52895	AKR1C2	P52895_K68	SkIADGSVK;SkIADGSVkR
959	Cluster 2	P48507	GCLM	P48507_K270	GYILQAkR
960	Cluster 2	P46779	RPL28	P46779_K22	NkQTYSTEPNNLK;NkQTYSTEPNNLkAR
961	Cluster 2	P35611	ADD1	P35611_K140	GSDSIAYDkGEK
962	Cluster 2	P31942	HNRNPH3	P31942_K76	EIAENALGkHK;EIAENALGkHkER;STGEAFVQFASkEIAENALGkHK
963	Cluster 2	P31153	MAT2A	P31153_K289	DYTkVDR
964	Cluster 2	P30838	ALDH3A1	P30838_K277	EFYGEDAkK
965	Cluster 2	P28066	PSMA5	P28066_K91	TLIDkAR
966	Cluster 2	P26373	RPL13	P26373_K200	AkEAAEQDVEK
967	Cluster 2	P09651	HNRNPA1	P09651_K105	EDSQRPGAHLTVkK
968	Cluster 2	P08238	HSP90AB1	P08238_K577	KVEkVTISNR;VEkVTISNR;kVEkVTISNR
969	Cluster 2	P00568	AK1	P00568_K147	VDDNEETIkK
970	Cluster 2	O95163	ELP1	O95163_K166	kETQFHGSEGR
971	Cluster 2	O00116	AGPS	O00116_K116	GQIELTGkR;KGQIELTGkR;kGQIELTGkR
972	Cluster 2	O60506	SYNCRIP	O60506_K123	GPDEAkIK
973	Cluster 2	Q6PD62	CTR9	Q6PD62_K637	ALAIYkQVLR
974	Cluster 2	Q13148	TARDBP	Q13148_K145	TGHSkGFGFVR
975	Cluster 2	P62906	RPL10A	P62906_K130	ILGPGLNkAGK
976	Cluster 2	P62701	RPS4X	P62701_K233	GNkPWISLPR
977	Cluster 2	P29401	TKT	P29401_K11	MESYHKPDQQkLQALK
978	Cluster 2	P29373	CRABP2	P29373_K9	PNFSGNWkIIR
979	Cluster 2	P29373	CRABP2	P29373_K87	SLVkWESENK
980	Cluster 2	O95347	SMC2	O95347_K1160	TkFVDGVSTVAR
981	Cluster 2	O14920	IKBKB	O14920_K147	DLkPENIVLQQGEQR
982	Cluster 2	O43865	AHCYL1	O43865_K57	FPTkTGR
983	Cluster 2	Q8NBU5	ATAD1	Q8NBU5_K112	DTVILPIkK
984	Cluster 2	Q2NL82	TSR1	Q2NL82_K609	RDPGNTEPVkAK
985	Cluster 2	Q15233	NONO	Q15233_K190	GRPSGkGIVEFSGK;GRPSGkGIVEFSGkPAAR;PSGkGIVEFSGK
986	Cluster 2	Q15233	NONO	Q15233_K11	TFNLEkQNHTPR
987	Cluster 2	Q15233	NONO	Q15233_K107	AGEVFIHkDK;AGEVFIHkDkGFGFIR;YGkAGEVFIHkDK
988	Cluster 2	Q13895	BYSL	Q13895_K266	VRDDVAEYkR
989	Cluster 2	P78527	PRKDC	P78527_K2829	TLSEkNNITQK
990	Cluster 2	P62081	RPS7	P62081_K160	VHLDkAQQNNVEHK
991	Cluster 2	P43243	MATR3	P43243_K522	LAEPYGkIK
992	Cluster 2	P31153	MAT2A	P31153_K88	EAVkHIGYDDSSK
993	Cluster 2	P30838	ALDH3A1	P30838_K417	kSFETFSHR
994	Cluster 2	P23921	RRM1	P23921_K88	IAVSNLHkETK
995	Cluster 2	P22626	HNRNPA2B1	P22626_K112	EESGKPGAHVTVkK
996	Cluster 2	P13693	TPT1	P13693_K102	GkLEEQRPER
997	Cluster 2	P11766	ADH5	P11766_K226	IIGVDINkDK
998	Cluster 2	P11413	G6PD	P11413_K82	kQSEPFFK
999	Cluster 2	O75794	CDC123	O75794_K186	ENkLIGISQR
1000	Cluster 2	P08648	ITGA5	P08648_K1042	AQLkPPATSDA
1001	Cluster 2	Q6P996	PDXDC1	Q6P996_K550	SDPEGENIHAGLLkK
1002	Cluster 2	Q15181	PPA1	Q15181_K57	WSNAkMEIATK
1003	Cluster 2	P62937	PPIA	P62937_K44	ALSTGEkGFGYK
1004	Cluster 2	P30838	ALDH3A1	P30838_K360	EkPLALYMFSSNDK
1005	Cluster 2	P30085	CMPK1	P30085_K86	EMDQTMAANAQkNK
1006	Cluster 2	P26599	PTBP1	P26599_K454	EGQEDQGLTkDYGNSPLHR
1007	Cluster 2	O75348	ATP6V1G1	O75348_K16	ASQSQGIQQLLQAEkR
1008	Cluster 2	O00148	DDX39A	O00148_K333	YQQFkDFQR
1009	Cluster 2	O43292	GPAA1	O43292_K111	kLPFPDETHER
1010	Cluster 2	Q9P2B7	CFAP97	Q9P2B7_K396	LLkELSR
1011	Cluster 2	Q8N1F7	NUP93	Q8N1F7_K606	FTSDTkPIINK
1012	Cluster 2	Q01813	PFKP	Q01813_K395	SFAGNLNTYkR
1013	Cluster 2	P78344	EIF4G2	P78344_K158	LAEDAPNFDGPAAEGQPGQkQSTTFR
1014	Cluster 2	P37837	TALDO1	P37837_K219	SVTkIYNYYK
1015	Cluster 2	P04075	ALDOA	P04075_K42	GILAADESTGSIAkR;IVAPGkGILAADESTGSIAkR
1016	Cluster 2	P22695	UQCRC2	P22695_K92	LTSSLTTkGASSFK
1017	Cluster 2	Q9NZ01	TECR	Q9NZ01_K60	SLkDEDVLQK
1018	Cluster 2	Q9BVK6	TMED9	Q9BVK6_K71	TQLYDkQR
1019	Cluster 2	Q9BRX2	PELO	Q9BRX2_K84	VkGTNIQENEYVK
1020	Cluster 2	Q96S66	CLCC1	Q96S66_K414	GQMGPTEQGPYAkTYEGR
1021	Cluster 2	Q92616	GCN1	Q92616_K1553	LTEVLTDSHVkVQK
1022	Cluster 2	P78417	GSTO1	P78417_K11	SLGkGSAPPGPVPEGSIR
1023	Cluster 2	P33993	MCM7	P33993_K32	QFkYGNQLVR
1024	Cluster 2	P07900	HSP90AA1	P07900_K69	YESLTDPSkLDSGK
1025	Cluster 2	P05141	SLC25A5	P05141_K105	QIFLGGVDkR
1026	Cluster 2	O95456	PSMG1	O95456_K193	ALkTQNFK
1027	Cluster 2	O95573	ACSL3	O95573_K706	ELkTHYQADIER
1028	Cluster 2	Q9UM00	TMCO1	Q9UM00_K223	AATkQAGGFLGPPPPSGK
1029	Cluster 2	Q9UBW8	COPS7A	Q9UBW8_K217	QQIESEVANLkK
1030	Cluster 2	Q7KZF4	SND1	Q7KZF4_K177	DLkYTIENPR
1031	Cluster 2	Q14126	DSG2	Q14126_K832	FLDDLGLkFK
1032	Cluster 2	Q13547	HDAC1	Q13547_K66	ANAEEMTkYHSDDYIK
1033	Cluster 2	P61978	HNRNPK	P61978_K34	RPAEDMEEEQAFkR
1034	Cluster 2	P17812	CTPS1	P17812_K100	IYQYVINkER
1035	Cluster 2	P17812	CTPS1	P17812_K84	LTkDNNLTTGK
1036	Cluster 2	Q8TED0	UTP15	Q8TED0_K358	DDILINRPAkK
1037	Cluster 2	Q8IY95	TMEM192	Q8IY95_K246	QGDTIEYLkR
1038	Cluster 2	Q15678	PTPN14	Q15678_K588	HkYVSGSSPDLVTR
1039	Cluster 2	P62266	RPS23	P62266_K37	AHLGTALkANPFGGASHAK
1040	Cluster 2	P50851	LRBA	P50851_K1259	LELkASPNVEAPQPHR
1041	Cluster 2	P11021	HSPA5	P11021_K352	VLEDSDLkK
1042	Cluster 2	P18124	RPL7	P18124_K104	GINGVSPkVR
1043	Cluster 2	Q9UHN6	CEMIP2	Q9UHN6_K48	SQASAkFTSIR
1044	Cluster 2	Q9NTJ3	SMC4	Q9NTJ3_K1280	SVAVNPkEIASK
1045	Cluster 2	Q96KB5	PBK	Q96KB5_K169	LLHGDIkSSNVVIK
1046	Cluster 2	P67775	PPP2CA	P67775_K41	AKEILTkESNVQEVR;EILTkESNVQEVR
1047	Cluster 2	P27701	CD82	P27701_K263	HVHSEDYSkVPK
1048	Cluster 2	P52209	PGD	P52209_K48	VDDFLANEAkGTK
1049	Cluster 2	Q9NQS3	NECTIN3	Q9NQS3_K484	kDYLEEPEK
1050	Cluster 2	Q8N8R7	ARL14EP	Q8N8R7_K177	LTkNATAGSDR
1051	Cluster 2	Q5T4B2	CERCAM	Q5T4B2_K200	TAEYFPTkNR
1052	Cluster 2	Q29RF7	PDS5A	Q29RF7_K125	QLkGLEDTK
1053	Cluster 2	Q14195	DPYSL3	Q14195_K157	QEVQNLIkDK
1054	Cluster 2	P78347	GTF2I	P78347_K450	EDLQLDkPASGVK
1055	Cluster 2	P09132	SRP19	P09132_K121	TQkTGGADQSLQQGEGSK
1056	Cluster 2	P04075	ALDOA	P04075_K14	kELSDIAHR
1057	Cluster 2	P00374	DHFR	P00374_K81	ELkEPPQGAHFLSR
1058	Cluster 2	O15269	SPTLC1	O15269_K230	EQEIEDQkNPR
1059	Cluster 2	O43491	EPB41L2	O43491_K946	TVkGGISETR
1060	Cluster 2	Q9Y696	CLIC4	Q9Y696_K110	LSPkHPESNTAGMDIFAK
1061	Cluster 2	Q9Y263	PLAA	Q9Y263_K652	EGAQFSSHLINLLNPKGk;GkPANQLLALR
1062	Cluster 2	Q86XZ4	SPATS2	Q86XZ4_K336	ADIkHFVSER
1063	Cluster 2	Q7L576	CYFIP1	Q7L576_K751	YETLLkQR
1064	Cluster 2	Q01664	TFAP4	Q01664_K189	LkVIAQQVQLQQQQEQVR
1065	Cluster 2	P34932	HSPA4	P34932_K686	NLGQPIkIR
1066	Cluster 2	O15371	EIF3D	O15371_K426	GAVIATELkNNSYK
1067	Cluster 2	P10768	ESD	P10768_K4	ALkQISSNK
1068	Cluster 2	Q8WVX9	FAR1	Q8WVX9_K443	kYVLNEEMSGLPAAR
1069	Cluster 2	Q5HYI8	RABL3	Q5HYI8_K156	LDQIHETkR
1070	Cluster 2	P62841	RPS15	P62841_K8	AEVEQkkK
1071	Cluster 2	P50991	CCT4	P50991_K29	DkPAQIR
1072	Cluster 2	P35268	RPL22	P35268_K10	LVVkGGK
1073	Cluster 2	P48059	LIMS1	P48059_K317	kLAETLGR
1074	Cluster 2	Q99758	ABCA3	Q99758_K512	AVAGKEEEDSDPEkALR;AVAGkEEEDSDPEkALR
1075	Cluster 2	Q13501	SQSTM1	Q13501_K13	AYLLGkEDAAR
1076	Cluster 2	Q05682	CALD1	Q05682_K645	GSSLkIEER
1077	Cluster 2	P49207	RPL34	P49207_K105	IVVkVLK
1078	Cluster 2	P46776	RPL27A	P46776_K110	SGYYkVLGK
1079	Cluster 2	P26373	RPL13	P26373_K105	NkSTESLQANVQR
1080	Cluster 2	P14854	COX6B1	P14854_K13	NYkTAPFDSR
1081	Cluster 2	O95239	KIF4A	O95239_K158	EkAQINIR
1082	Cluster 2	P02545	LMNA	P02545_K270	ELEkTYSAkLDNAR;TYSAkLDNAR
1083	Cluster 2	Q96CW1	AP2M1	Q96CW1_K256	LSkFDSER
1084	Cluster 2	Q15543	TAF13	Q15543_K34	LFSkELR
1085	Cluster 2	Q02241	KIF23	Q02241_K586	TTTIYEEDkR
1086	Cluster 2	Q02241	KIF23	Q02241_K566	NkTLEYK
1087	Cluster 2	P62888	RPL30	P62888_K9	kSLESINSR
1088	Cluster 2	P62888	RPL30	P62888_K36	QTLkMIR
1089	Cluster 2	P62701	RPS4X	P62701_K128	kIFVGTK
1090	Cluster 2	P61158	ACTR3	P61158_K244	EFNkYDTDGSK
1091	Cluster 2	P48729	CSNK1A1	P48729_K325	AAQQAASSSGQGQQAQTPTGkQTDK
1092	Cluster 2	P41091	EIF2S3	P41091_K70	FkNELER
1093	Cluster 2	P02545	LMNA	P02545_K378	kLLEGEEER
1094	Cluster 2	P00338	LDHA	P00338_K76	TPkIVSGK;TPkIVSGKDYNVTANSK;TPkIVSGkDYNVTANSK
1095	Cluster 2	O95772	STARD3NL	O95772_K46	kGISDVR
1096	Cluster 2	O14737	PDCD5	O14737_K105	VSQQTEkTTTVK;VSQQTEkTTTVkFNR
1097	Cluster 2	O43670	ZNF207	O43670_K100	LLEQkTQESQK
1098	Cluster 2	Q9Y546	LRRC42	Q9Y546_K40	SSLQkPR
1099	Cluster 2	Q9Y3T9	NOC2L	Q9Y3T9_K516	LSNVNLQEkAYR
1100	Cluster 2	Q9H467	CUEDC2	Q9H467_K256	YIDNQVVSTkGER
1101	Cluster 2	Q8WWB7	GLMP	Q8WWB7_K398	kYSEYQSIN
1102	Cluster 2	Q8WU10	PYROXD1	Q8WU10_K201	LIAEkSEAK
1103	Cluster 2	Q8TDD5	MCOLN3	Q8TDD5_K536	DLPNSGkYR
1104	Cluster 2	Q53HL2	CDCA8	Q53HL2_K37	IkQIESDR
1105	Cluster 2	Q02543	RPL18A	Q02543_K136	VEEIAASkCR
1106	Cluster 2	Q00325	SLC25A3	Q00325_K304	GSSASLVLkR
1107	Cluster 2	P83881	RPL36A	P83881_K38	DSLYAQGkR
1108	Cluster 2	P61254	RPL26	P61254_K51	SMPIRkDDEVQVVR;kDDEVQVVR
1109	Cluster 2	P61160	ACTR2	P61160_K253	IIkVGGER
1110	Cluster 2	P05023	ATP1A1	P05023_K843	TDkLVNER
1111	Cluster 2	O95155	UBE4B	O95155_K1137	DLkVENPEK
1112	Cluster 2	O95140	MFN2	O95140_K420	IkQITEEVER
1113	Cluster 2	O75396	SEC22B	O75396_K43	kLNEQSPTR
1114	Cluster 2	O14737	PDCD5	O14737_K110	TTTVkFNR;VSQQTEkTTTVkFNR
1115	Cluster 2	O15269	SPTLC1	O15269_K45	TYkLQER
1116	Cluster 2	Q96CT7	CCDC124	Q96CT7_K94	VATSSkVTR
1117	Cluster 2	Q16637	SMN2	Q16637_K209	LGPGkPGLK
1118	Cluster 2	Q14671	PUM1	Q14671_K794	YISAAPGAEAkYR
1119	Cluster 2	Q14671	PUM1	Q14671_K718	DSLTGSSDLYkR
1120	Cluster 2	Q12874	SF3A3	Q12874_K420	GPkAFQR
1121	Cluster 2	P68104	EEF1A1	P68104_K41	TIEkFEK;TIEkFEkEAAEMGK
1122	Cluster 2	P68104	EEF1A1	P68104_K318	NVSVkDVR
1123	Cluster 2	P46779	RPL28	P46779_K47	kTVGVEPAADGK
1124	Cluster 2	P46779	RPL28	P46779_K33	NkQTYSTEPNNLkAR
1125	Cluster 2	P26373	RPL13	P26373_K174	VITEEEkNFK
1126	Cluster 2	O00571	DDX3X	O00571_K118	SGFGkFER
1127	Cluster 2	P11142	HSPA8	P11142_K102	PkVQVEYK
1128	Cluster 2	Q9Y696	CLIC4	Q9Y696_K106	YLkLSPK
1129	Cluster 2	Q99832	CCT7	Q99832_K320	VPEEDLkR
1130	Cluster 2	Q5QJE6	DNTTIP2	Q5QJE6_K662	NDLkALK
1131	Cluster 2	Q13310	PABPC4	Q13310_K284	FEQLkQER;KFEQLkQER
1132	Cluster 2	Q06830	PRDX1	Q06830_K192	SkEYFSK
1133	Cluster 2	P99999	CYCS	P99999_K54	TGQAPGYSYTAANkNK
1134	Cluster 2	P78347	GTF2I	P78347_K372	kYAQAIK
1135	Cluster 2	P68104	EEF1A1	P68104_K179	EVSTYIkK;YEEIVkEVSTYIkK
1136	Cluster 2	P62495	ETF1	P62495_K249	LQSkVLK
1137	Cluster 2	P61513	RPL37A	P61513_K87	LkELKDQ
1138	Cluster 2	P26641	EEF1G	P26641_K220	kFAETQPK
1139	Cluster 2	P26447	S100A4	P26447_K31	LNkSELK
1140	Cluster 2	P23526	AHCY	P23526_K204	ESILDGLkR
1141	Cluster 2	P15170	GSPT1	P15170_K108	TLEkYER
1142	Cluster 2	P06748	NPM1	P06748_K27	ADkDYHFK
1143	Cluster 2	P08238	HSP90AB1	P08238_K69	LDSGkELK;YESLTDPSKLDSGkELK
1144	Cluster 2	Q7L014	DDX46	Q7L014_K1025	LQNSYQPTNkGR
1145	Cluster 2	Q05682	CALD1	Q05682_K553	RGETESEEFEkLK
1146	Cluster 2	P62857	RPS28	P62857_K10	VQPIkLAR
1147	Cluster 2	P35568	IRS1	P35568_K772	SFkHTQRPGEPEEGAR
1148	Cluster 2	P07900	HSP90AA1	P07900_K283	EkYIDQEELNK;IKEkYIDQEELNK
1149	Cluster 2	P04075	ALDOA	P04075_K330	AAQEEYVkR;ENLkAAQEEYVkR
1150	Cluster 2	P04075	ALDOA	P04075_K322	ENLkAAQEEYVK;ENLkAAQEEYVkR;KENLkAAQEEYVK;kENLkAAQEEYVK
1151	Cluster 2	P04075	ALDOA	P04075_K318	kENLkAAQEEYVK
1152	Cluster 2	O15269	SPTLC1	O15269_K126	AAALASLkK
1153	Cluster 2	O75312	ZPR1	O75312_K299	TNEVkSGGAVEPLGTR
1154	Cluster 2	Q9H7Z7	PTGES2	Q9H7Z7_K225	EAQQVYGGkEAR
1155	Cluster 2	Q9H3Q1	CDC42EP4	Q9H3Q1_K15	QLVSSSVHSkR
1156	Cluster 2	Q8NCG7	DAGLB	Q8NCG7_K406	LAHkGISQAAR
1157	Cluster 2	Q16401	PSMD5	Q16401_K334	QVLQkTGTR
1158	Cluster 2	P40429	RPL13A	P40429_K191	IDkYTEVLK;KIDkYTEVLK
1159	Cluster 2	P41236	PPP1R2	P41236_K145	kLHYNEGLNIK
1160	Cluster 2	Q8TEQ6	GEMIN5	Q8TEQ6_K122	VkDLIVSGDEK
1161	Cluster 2	Q04637	EIF4G1	Q04637_K1244	AALSEEELEkK
1162	Cluster 2	P50402	EMD	P50402_K79	kEDALLYQSK
1163	Cluster 2	P08238	HSP90AB1	P08238_K574	kVEKVTISNR;kVEkVTISNR
1164	Cluster 2	P02545	LMNA	P02545_K260	AQHEDQVEQYkK
1165	Cluster 2	O15269	SPTLC1	O15269_K222	LLkEQEIEDQK
1166	Cluster 2	O75348	ATP6V1G1	O75348_K58	AkEAAALGSR
1167	Cluster 2	Q9Y3F4	STRAP	Q9Y3F4_K148	EISGHTSGIKk
1168	Cluster 2	Q9H467	CUEDC2	Q9H467_K272	NPEAEEMkATYINLKPAR
1169	Cluster 2	Q9BYX2	TBC1D2	Q9BYX2_K490	EkALLTK
1170	Cluster 2	P78344	EIF4G2	P78344_K31	GAPQHYPkTAGNSEFLGK
1171	Cluster 2	P49721	PSMB2	P49721_K29	VAASNIVQMkDDHDK;VAASNIVQMkDDHDkMFK
1172	Cluster 2	P46777	RPL5	P46777_K276	MSLAQkK;MSLAQkkDR
1173	Cluster 2	P05141	SLC25A5	P05141_K147	LAADVGkAGAER
1174	Cluster 2	P37840	SNCA	P37840_K34	TkEGVLYVGSK
1175	Cluster 2	Q9Y2X3	NOP58	Q9Y2X3_K37	EFETPEkANK
1176	Cluster 2	Q9H6B4	CLMP	Q9H6B4_K286	LVkPSSSSSGSR
1177	Cluster 2	Q15370	ELOB	Q15370_K46	LYkDDQLLDDGK
1178	Cluster 2	Q07065	CKAP4	Q07065_K332	ELVSLkQEQQAFK
1179	Cluster 2	P61221	ABCE1	P61221_K178	AIIKPQYVDQIPkAAK
1180	Cluster 2	P54578	USP14	P54578_K300	LQEEITkQSPTLQR
1181	Cluster 2	P49321	NASP	P49321_K405	LTETkDGSGLEEK
1182	Cluster 2	P26639	TARS1	P26639_K319	FQEEAkNR
1183	Cluster 2	P41252	IARS1	P41252_K1057	VLIQEkTQLK
1184	Cluster 2	Q9Y4H2	IRS2	Q9Y4H2_K80	LEYYESEkK
1185	Cluster 2	Q9Y314	NOSIP	Q9Y314_K21	kDTAASGYGTQNIR
1186	Cluster 2	Q9Y2F5	ICE1	Q9Y2F5_K727	SSGIEYTkVVK
1187	Cluster 2	Q9Y295	DRG1	Q9Y295_K61	GGGGGGPGEGFDVAkTGDAR
1188	Cluster 2	Q9UNL2	SSR3	Q9UNL2_K98	EDAVSkEVTR;REDAVSkEVTR
1189	Cluster 2	Q9UGI8	TES	Q9UGI8_K134	EkQPVAGSEGAQYR
1190	Cluster 2	Q9BTE1	DCTN5	Q9BTE1_K21	SEYIETASGNkVSR
1191	Cluster 2	Q99623	PHB2	Q99623_K262	AAQNISkTIATSQNR
1192	Cluster 2	Q96CT7	CCDC124	Q96CT7_K11	FQGENTkSAAAR
1193	Cluster 2	Q63ZY3	KANK2	Q63ZY3_K234	SQkFLGHPTAGR
1194	Cluster 2	Q14C86	GAPVD1	Q14C86_K1353	LSkVVTANHR
1195	Cluster 2	Q14669	TRIP12	Q14669_K1661	GEEVTLSNPkGSQEGTK
1196	Cluster 2	Q14527	HLTF	Q14527_K349	LGGNNTSEkADGLSK
1197	Cluster 2	P62841	RPS15	P62841_K7	AEVEQkK;AEVEQkkK
1198	Cluster 2	P54819	AK2	P54819_K181	RSDDNEkALK
1199	Cluster 2	P50395	GDI2	P50395_K210	IkLYSESLAR
1200	Cluster 2	P28072	PSMB6	P28072_K67	VTDkLTPIHDR
1201	Cluster 2	P41091	EIF2S3	P41091_K87	LGYANAkIYK
1202	Cluster 2	Q9H7Z7	PTGES2	Q9H7Z7_K200	AVNEQGkEVTEFGNK
1203	Cluster 2	Q5VYK3	ECPAS	Q5VYK3_K315	TkEGAVLKPELK
1204	Cluster 2	Q13347	EIF3I	Q13347_K17	SITQIkYNR
1205	Cluster 2	Q12874	SF3A3	Q12874_K153	YINLkASEK
1206	Cluster 2	P61978	HNRNPK	P61978_K198	VVLIGGkPDR
1207	Cluster 2	P55285	CDH6	P55285_K687	NPEAIEDNkLR
1208	Cluster 2	P55011	SLC12A2	P55011_K983	VEEEDGkTATQPLLK
1209	Cluster 2	P20700	LMNB1	P20700_K474	kIGDTSVSYK
1210	Cluster 2	O95155	UBE4B	O95155_K1169	FAkAIADDQR
1211	Cluster 2	O75083	WDR1	O75083_K311	NNPSkPLHVIK
1212	Cluster 2	O43847	NRDC	O43847_K284	KYFkEALDR;YFkEALDR
1213	Cluster 2	O43617	TRAPPC3	O43617_K42	DYENDEDVNkQLDK
1214	Cluster 2	O00186	STXBP3	O00186_K382	TEQDLALGTDAEGQkVK
1215	Cluster 2	O43491	EPB41L2	O43491_K86	QkSYTLVVAK
1216	Cluster 2	Q9BRX2	PELO	Q9BRX2_K46	kVQTESSTGSVGSNR
1217	Cluster 2	Q9BPX3	NCAPG	Q9BPX3_K221	DVkEAVR;TKDVkEAVR
1218	Cluster 2	Q7L1Q6	BZW1	Q7L1Q6_K8	QQkPTLSGQR
1219	Cluster 2	P61964	WDR5	P61964_K6	ATEEkKPETEAAR
1220	Cluster 2	P51692	STAT5B	P51692_K232	VELAEkHQK
1221	Cluster 2	P05023	ATP1A1	P05023_K21	DKYEPAAVSEQGDkK;YEPAAVSEQGDkK
1222	Cluster 2	O14965	AURKA	O14965_K227	LSkFDEQR
1223	Cluster 2	O43491	EPB41L2	O43491_K94	SYTLVVAkDGGDK;SYTLVVAkDGGDKK
1224	Cluster 2	Q9Y666	SLC12A7	Q9Y666_K990	LIAEkYR
1225	Cluster 2	Q9Y666	SLC12A7	Q9Y666_K1008	DLFSMkPDQSNVR
1226	Cluster 2	Q9NR50	EIF2B3	Q9NR50_K146	KGQDSIEPVPGQkGK
1227	Cluster 2	Q9HD67	MYO10	Q9HD67_K168	TESTkLILK
1228	Cluster 2	Q99436	PSMB7	Q99436_K31	NAVLEADFAkR
1229	Cluster 2	Q8TED0	UTP15	Q8TED0_K375	ISkALDR
1230	Cluster 2	Q8TCG1	CIP2A	Q8TCG1_K636	LSTLASkESR
1231	Cluster 2	Q8N3C0	ASCC3	Q8N3C0_K1671	GTEYYDGkTR
1232	Cluster 2	Q7KZF4	SND1	Q7KZF4_K513	VADISGDTQkAK
1233	Cluster 2	Q6UWE0	LRSAM1	Q6UWE0_K341	IQkLLQDNQR
1234	Cluster 2	Q6PKG0	LARP1	Q6PKG0_K473	VVEIVDEkVR
1235	Cluster 2	Q14527	HLTF	Q14527_K682	IYQSVkNEGR;KIYQSVkNEGR
1236	Cluster 2	Q01974	ROR2	Q01974_K512	DkAEGPLR;DkAEGPLREEFR
1237	Cluster 2	P53611	RABGGTB	P53611_K33	HADYIASYGSkK
1238	Cluster 2	P50990	CCT8	P50990_K225	kETEGDVTSVK
1239	Cluster 2	P48507	GCLM	P48507_K9	AAkALLAR
1240	Cluster 2	P41091	EIF2S3	P41091_K466	GVTIkPTVDDD;RGVTIkPTVDDD
1241	Cluster 2	P37840	SNCA	P37840_K43	EGVLYVGSkTK
1242	Cluster 2	P37840	SNCA	P37840_K21	EGVVAAAEkTK
1243	Cluster 2	P31948	STIP1	P31948_K530	NPVIAQkIQK
1244	Cluster 2	P29373	CRABP2	P29373_K39	IAVAAASkPAVEIK;KIAVAAASkPAVEIK;kIAVAAASkPAVEIK
1245	Cluster 2	P29373	CRABP2	P29373_K31	kIAVAAASK;kIAVAAASKPAVEIK;kIAVAAASkPAVEIK
1246	Cluster 2	P29373	CRABP2	P29373_K102	LLkGEGPK
1247	Cluster 2	P28288	ABCD3	P28288_K405	DLNHGkYER
1248	Cluster 2	P26641	EEF1G	P26641_K132	QATENAkEEVR
1249	Cluster 2	P13639	EEF2	P13639_K314	EETAkLIEK;KEETAkLIEK
1250	Cluster 2	P10599	TXN	P10599_K94	VGEFSGANkEK
1251	Cluster 2	P05023	ATP1A1	P05023_K9	DkYEPAAVSEQGDK;DkYEPAAVSEQGDKK
1252	Cluster 2	O43847	NRDC	O43847_K993	YNSEVVDkK
1253	Cluster 2	O75110	ATP9A	O75110_K447	GPTLTTkVR
1254	Cluster 2	Q9UBQ5	EIF3K	Q9UBQ5_K13	ANVGkLLK;ANVGkLLkGIDR
1255	Cluster 2	Q9C0H2	TTYH3	Q9C0H2_K508	AkYLATSQPR;AkYLATSQPRPDSSGSH
1256	Cluster 2	Q99848	EBNA1BP2	Q99848_K94	DQkAVDPEDDFQR
1257	Cluster 2	Q07020	RPL18	Q07020_K49	TNSTFNQVVLkR
1258	Cluster 2	P63027	VAMP2	P63027_K59	DQkLSELDDR;DQkLSELDDRADALQAGASQFETSAAK
1259	Cluster 2	P62913	RPL11	P62913_K8	AQDQGEkENPMR
1260	Cluster 2	P62913	RPL11	P62913_K145	PGFSIADkkR
1261	Cluster 2	P62913	RPL11	P62913_K144	PGFSIADkK;PGFSIADkkR
1262	Cluster 2	P62701	RPS4X	P62701_K53	LkYALTGDEVK;LkYALTGDEVKK;LkYALTGDEVkK
1263	Cluster 2	P62263	RPS14	P62263_K106	TkTPGPGAQSALR
1264	Cluster 2	P60953	CDC42	P60953_K133	NkQKPITPETAEK;NkQKPITPETAEkLAR;NkQkPITPETAEK
1265	Cluster 2	P60953	CDC42	P60953_K128	DDPSTIEkLAK
1266	Cluster 2	P52209	PGD	P52209_K377	IkDAFDR;IkDAFDRNPELQNLLLDDFFK
1267	Cluster 2	P51157	RAB28	P51157_K184	LNkAEIEQSQR
1268	Cluster 2	P46777	RPL5	P46777_K41	LVIQDkNK;LVIQDkNkYNTPK
1269	Cluster 2	P46777	RPL5	P46777_K158	TTTGNkVFGALK
1270	Cluster 2	P41091	EIF2S3	P41091_K303	PGIVSkDSEGK;VGQEIEVRPGIVSkDSEGK
1271	Cluster 2	P37840	SNCA	P37840_K23	TkQGVAEAAGK
1272	Cluster 2	P35268	RPL22	P35268_K84	YLkYLTK
1273	Cluster 2	P35268	RPL22	P35268_K107	VVANSkESYELR
1274	Cluster 2	P27635	RPL10	P27635_K121	GAFGkPQGTVAR
1275	Cluster 2	P18077	RPL35A	P18077_K95	SNLPAkAIGHR
1276	Cluster 2	P18077	RPL35A	P18077_K63	NNTVTPGGkPNK
1277	Cluster 2	P13639	EEF2	P13639_K322	LDIkLDSEDKDK
1278	Cluster 2	P13639	EEF2	P13639_K512	VAVEAkNPADLPK
1279	Cluster 2	Q9Y266	NUDC	Q9Y266_K267	LVSSDPEINTkK
1280	Cluster 2	Q9UNF1	MAGED2	Q9UNF1_K424	QkYLDYAR
1281	Cluster 2	Q9UKD2	MRTO4	Q9UKD2_K86	SPSDEYkDNLHQVSK
1282	Cluster 2	Q9NX63	CHCHD3	Q9NX63_K173	AAEEVEAkFK
1283	Cluster 2	Q9NRX4	PHPT1	Q9NRX4_K41	SGAPAAESkEIVR
1284	Cluster 2	Q9HD67	MYO10	Q9HD67_K870	SQkEAELTR
1285	Cluster 2	Q9GZR2	REXO4	Q9GZR2_K281	YVkPTEPVTDYR
1286	Cluster 2	Q92878	RAD50	Q92878_K1178	SDADENVSASDkR
1287	Cluster 2	Q8IZU8	DSEL	Q8IZU8_K757	FGLGTQAIVkPVR
1288	Cluster 2	Q7L1Q6	BZW1	Q7L1Q6_K133	GFEDEVkK
1289	Cluster 2	Q6P996	PDXDC1	Q6P996_K173	kPVIYLSAAAR
1290	Cluster 2	Q5JVF3	PCID2	Q5JVF3_K201	AIDSSNLkDDYSTAQR
1291	Cluster 2	Q06210	GFPT1	Q06210_K694	NLAkSVTVE
1292	Cluster 2	Q04637	EIF4G1	Q04637_K756	DRGEEDADGSkTQDLFR;GEEDADGSkTQDLFR;TAADKDRGEEDADGSkTQDLFR
1293	Cluster 2	P78344	EIF4G2	P78344_K761	DNISPkLHVDK
1294	Cluster 2	P62913	RPL11	P62913_K78	GAkAEEILEK
1295	Cluster 2	P52895	AKR1C2	P52895_K33	SkALEAVK
1296	Cluster 2	P52895	AKR1C2	P52895_K270	GVVVLAkSYNEQR
1297	Cluster 2	P50991	CCT4	P50991_K395	GSNkLVIEEAER
1298	Cluster 2	P48651	PTDSS1	P48651_K259	DIHTTTGkIK
1299	Cluster 2	P47712	PLA2G4A	P47712_K176	LLGPkNSEGLHSAR
1300	Cluster 2	P35080	PFN2	P35080_K91	TkSQGGEPTYNVAVGR
1301	Cluster 2	P34947	GRK5	P34947_K548	NHPPEPPKk
1302	Cluster 2	O15269	SPTLC1	O15269_K207	SDIkLFK
1303	Cluster 2	P21266	GSTM3	P21266_K73	NkITQSNAILR
1304	Cluster 2	P83881	RPL36A	P83881_K30	GkDSLYAQGK
1305	Cluster 2	P78371	CCT2	P78371_K248	ILIANTGMDTDkIK
1306	Cluster 2	P49591	SARS1	P49591_K266	SDDNSYDEkYLIATSEQPIAALHR
1307	Cluster 2	P06733	ENO1	P06733_K420	IEEELGSkAK
1308	Cluster 2	P05023	ATP1A1	P05023_K36	DRDMDELkK
1309	Cluster 2	P05023	ATP1A1	P05023_K37	kEVSMDDHK
1310	Cluster 2	Q9NV06	DCAF13	Q9NV06_K49	ALNATkLER
1311	Cluster 2	Q8NC51	SERBP1	Q8NC51_K236	DELTESPkYIQK
1312	Cluster 2	Q7Z4H7	HAUS6	Q7Z4H7_K199	YQENAQLSVkQVR
1313	Cluster 2	Q14160	SCRIB	Q14160_K1138	DPTDEGIFISkVSPTGAAGR
1314	Cluster 2	Q04637	EIF4G1	Q04637_K593	IHNAENIQPGEQkYEYK
1315	Cluster 2	P55060	CSE1L	P55060_K17	kTLDPDPAIR
1316	Cluster 2	P52594	AGFG1	P52594_K318	VSTNkAGLQTADK
1317	Cluster 2	P46777	RPL5	P46777_K221	kQFSQYIK
1318	Cluster 2	P31350	RRM2	P31350_K46	VLASkTAR
1319	Cluster 2	P30260	CDC27	P30260_K330	IGQTGTkSVFSQSGNSR
1320	Cluster 2	P29401	TKT	P29401_K102	kISSDLDGHPVPK
1321	Cluster 2	P26641	EEF1G	P26641_K147	ILGLLDAYLkTR
1322	Cluster 2	P23526	AHCY	P23526_K322	VNIkPQVDR
1323	Cluster 2	P22234	PAICS	P22234_K36	VLLQSkDQITAGNAAR
1324	Cluster 2	P11388	TOP2A	P11388_K520	kNYEDEDSLK
1325	Cluster 2	P07195	LDHB	P07195_K318	LKDDEVAQLkK
1326	Cluster 2	P06744	GPI	P06744_K454	ELQAAGkSPEDLER
1327	Cluster 2	O43818	RRP9	O43818_K129	LVAkEIQAPASADIR
1328	Cluster 2	O95544	NADK	O95544_K57	SLSASPALGSTkEFR
1329	Cluster 2	Q9NQT4	EXOSC5	Q9NQT4_K92	IGLPGVAEkSR
1330	Cluster 2	Q96S59	RANBP9	Q96S59_K197	TPkDAASVR
1331	Cluster 2	Q8NC51	SERBP1	Q8NC51_K122	RPDQQLQGEGkIIDR
1332	Cluster 2	Q15672	TWIST1	Q15672_K150	IQTLkLAAR
1333	Cluster 2	Q13347	EIF3I	Q13347_K185	SGEVLVNVkEHSR
1334	Cluster 2	P62266	RPS23	P62266_K108	kGHAVGDIPGVR
1335	Cluster 2	P61513	RPL37A	P61513_K13	KVGIVGkYGTR;VGIVGkYGTR
1336	Cluster 2	P55011	SLC12A2	P55011_K948	SPGTkDVVVSVEYSK
1337	Cluster 2	P54819	AK2	P54819_K28	AVLLGPPGAGkGTQAPR
1338	Cluster 2	P43308	SSR2	P43308_K27	LLASkSLLNR
1339	Cluster 2	P35268	RPL22	P35268_K52	IkVNGkAGNLGGGVVTIER;VNGkAGNLGGGVVTIER
1340	Cluster 2	P19338	NCL	P19338_K449	TFEEkQGTEIDGR
1341	Cluster 2	O95602	POLR1A	O95602_K573	ILPEEkVLR
1342	Cluster 2	P13639	EEF2	P13639_K439	kEDLYLKPIQR
1343	Cluster 2	Q9Y376	CAB39	Q9Y376_K328	TYLVkQIR
1344	Cluster 2	Q9Y314	NOSIP	Q9Y314_K289	GGTGFAGSGVkLQAEK
1345	Cluster 2	Q9BUP3	HTATIP2	Q9BUP3_K54	kLTFDEEAYK
1346	Cluster 2	Q99848	EBNA1BP2	Q99848_K218	LDFLEGDQkPLAQR
1347	Cluster 2	Q99832	CCT7	Q99832_K55	GkATISNDGATILK
1348	Cluster 2	Q99661	KIF2C	Q99661_K543	ESkLTQVLR
1349	Cluster 2	Q8IWE2	FAM114A1	Q8IWE2_K361	ELENEENQEEQGLEEkGEEFAR
1350	Cluster 2	Q15058	KIF14	Q15058_K1058	ILEALETEkQK
1351	Cluster 2	P53611	RABGGTB	P53611_K6	GTPQkDVIIK
1352	Cluster 2	P14635	CCNB1	P14635_K311	ASkIGEVDVEQHTLAK
1353	Cluster 2	P13639	EEF2	P13639_K272	YFDPANGkFSK
1354	Cluster 2	O60832	DKC1	O60832_K151	SQQSAGkEYVGIVR
1355	Cluster 2	P11908	PRPS2	P11908_K34	kFSNQETSVEIGESVR
1356	Cluster 3	P49327	FASN	P49327_K436	TPEAVQkLLEQGLR
1357	Cluster 3	P61758	VBP1	P61758_K59	KLDEQYQkYK
1358	Cluster 3	P53350	PLK1	P53350_K474	DGTESYLTVSSHPNSLMkK
1359	Cluster 3	P36578	RPL4	P36578_K162	IEEVPELPLVVEDKVEGYkK
1360	Cluster 3	O00762	UBE2C	O00762_K172	YLQETYSkQVTSQEP
1361	Cluster 3	O95229	ZWINT	O95229_K116	IGLTkALTQMEEAQR
1362	Cluster 3	Q96KB5	PBK	Q96KB5_K132	YkASQDPFPAAIILK
1363	Cluster 3	Q9H773	DCTPP1	Q9H773_K121	VDLPLAVLSkMDINR
1364	Cluster 3	Q53EU6	GPAT3	Q53EU6_K64	ESILkNSASVGIIQR
1365	Cluster 3	O95997	PTTG1	O95997_K48	FGkTFDAPPALPK
1366	Cluster 3	P49454	CENPF	P49454_K3019	LAAQkLALSPLSLGK
1367	Cluster 3	P52948	NUP98	P52948_K1608	ETFLTQkLR
1368	Cluster 3	Q96Q89	KIF20B	Q96Q89_K343	HQSVAFTkLNNASSR
1369	Cluster 3	Q9NUJ7	PLCXD1	Q9NUJ7_K227	VkTEALIR
1370	Cluster 3	P61927	RPL37	P61927_K68	HLkIVYR
1371	Cluster 3	P26038	MSN	P26038_K162	VLEQHkLNK
1372	Cluster 3	P35241	RDX	P35241_K162	VLEQHkLTK
1373	Cluster 3	P63010	AP2B1	P63010_K11	YFTTNkK
1374	Cluster 3	Q58WW2	DCAF6	Q58WW2_K291	ELkTPSAEER
1375	Cluster 3	Q96H20	SNF8	Q96H20_K53	TNLEEFASkHK
1376	Cluster 3	Q8IZT6	ASPM	Q8IZT6_K2358	YQALkQASVVIQQQYQANR
1377	Cluster 3	Q15154	PCM1	Q15154_K658	SSLVDEHPEDAEFEQkINR
1378	Cluster 3	P53814	SMTN	P53814_K16	kLLEVTADLAER
1379	Cluster 3	P27708	CAD	P27708_K1309	AMLSTGFkIPK
1380	Cluster 3	P51532	SMARCA4	P51532_K1492	kELPEYYELIR
1381	Cluster 3	Q9H2Y7	ZNF106	Q9H2Y7_K287	QENDkLGTVATYR
1382	Cluster 3	Q99808	SLC29A1	Q99808_K239	YYQQLkLEGPGEQETK
1383	Cluster 3	Q99653	CHP1	Q99653_K114	SNkLHFAFR
1384	Cluster 3	Q96GF1	RNF185	Q96GF1_K87	DkVIPLYGR
1385	Cluster 3	Q8TCT0	CERK	Q8TCT0_K473	HMEDEDSDLkEGGK
1386	Cluster 3	P40227	CCT6A	P40227_K5	AAVkTLNPK;AAVkTLNPkAEVAR
1387	Cluster 3	Q8IZT6	ASPM	Q8IZT6_K2171	AVkVLQASFR
1388	Cluster 3	Q9H8M2	BRD9	Q9H8M2_K460	TLFQLkQR
1389	Cluster 3	Q9H5V9	STEEP1	Q9H5V9_K128	FGQGFGkTNIYTQK
1390	Cluster 3	Q86YD1	PTOV1	Q86YD1_K237	kQAVGPGGVNSGPVQIVNNK
1391	Cluster 3	Q7L5N1	COPS6	Q7L5N1_K102	IIIDkEYYYTK
1392	Cluster 3	P84098	RPL19	P84098_K46	KLIkDGLIIR;LIkDGLIIR;kLIkDGLIIR
1393	Cluster 3	P62273	RPS29	P62273_K48	QYAkDIGFIK
1394	Cluster 3	P16403	H1-2	P16403_K34	kASGPPVSELITK
1395	Cluster 3	P04637	TP53	P04637_K351	ELNEALELkDAQAGK;ELNEALELkDAQAGkEPGGSR
1396	Cluster 3	O75534	CSDE1	O75534_K166	INFVIDNNkHTGAVSAR
1397	Cluster 3	O43164	PJA2	O43164_K320	kLISSSQVDQETGFNR
1398	Cluster 3	O43684	BUB3	O43684_K216	VAVEYLDPSPEVQkK
1399	Cluster 3	P60660	MYL6	P60660_K98	VFDkEGNGTVMGAELR
1400	Cluster 3	P12270	TPR	P12270_K1081	IAVEAQNkYER
1401	Cluster 3	P35579	MYH9	P35579_K1274	TELADkVTK
1402	Cluster 3	Q9Y6M7	SLC4A7	Q9Y6M7_K137	WLkFEEDVEDGGDR
1403	Cluster 3	Q9NVR0	KLHL11	Q9NVR0_K480	DVTVYNPELDkWHNLESAPK
1404	Cluster 3	Q9BZL1	UBL5	Q9BZL1_K41	WNkIVLK
1405	Cluster 3	Q9BXS6	NUSAP1	Q9BXS6_K361	KPVFDLkASLSR
1406	Cluster 3	P53350	PLK1	P53350_K38	AGVPGVAAPGAPAAAPPAkEIPEVLVDPR
1407	Cluster 3	O95997	PTTG1	O95997_K33	LGSGPSIkALDGR
1408	Cluster 3	P46013	MKI67	P46013_K666	SWADVVkLGAK
1409	Cluster 3	Q9BR61	ACBD6	Q9BR61_K176	ENNIDHITkAIK;ENNIDHITkAIkSK
1410	Cluster 3	P54725	RAD23A	P54725_K122	EDkSPSEESAPTTSPESVSGSVPSSGSSGR
1411	Cluster 3	Q96FQ6	S100A16	Q96FQ6_K57	kAADkLIQNLDANHDGR
1412	Cluster 3	Q9UPY5	SLC7A11	Q9UPY5_K4	kPVVSTISK
1413	Cluster 3	Q9UPN4	CEP131	Q9UPN4_K55	SVSVVTGSEQkR
1414	Cluster 3	Q9H1E3	NUCKS1	Q9H1E3_K175	LkATVTPSPVK
1415	Cluster 3	Q15154	PCM1	Q15154_K229	EDLVEkNER
1416	Cluster 3	Q14137	BOP1	Q14137_K19	TAAPSVRPEkR
1417	Cluster 3	P18206	VCL	P18206_K219	IFVTTKNSk;NSkNQGIEEALK
1418	Cluster 3	P12270	TPR	P12270_K315	LLkEAGEANK
1419	Cluster 3	P06748	NPM1	P06748_K150	SAPGGGSkVPQK
1420	Cluster 3	P02545	LMNA	P02545_K180	LEAALGEAkK
1421	Cluster 3	O95864	FADS2	O95864_K108	NSkITEDFR
1422	Cluster 3	O15511	ARPC5	O15511_K3	SkNTVSSAR
1423	Cluster 3	O75116	ROCK2	O75116_K720	NkIYESIEEAK
1424	Cluster 3	Q9ULT8	HECTD1	Q9ULT8_K1754	PIGEQEEEEYETkGGR
1425	Cluster 3	Q9P0T7	TMEM9	Q9P0T7_K118	kPDAYTEQLHNEEENEDAR
1426	Cluster 3	Q9H040	SPRTN	Q9H040_K341	VSFANQkAFR
1427	Cluster 3	Q9BPX3	NCAPG	Q9BPX3_K522	ASELkEEIK
1428	Cluster 3	Q96L50	LRR1	Q96L50_K135	TSEFENFkTK
1429	Cluster 3	Q86YT6	MIB1	Q86YT6_K938	DkDNTNVNADVQK
1430	Cluster 3	Q15019	SEPTIN2	Q15019_K74	VIPGAAEkIER
1431	Cluster 3	P12270	TPR	P12270_K433	EVEAkAPILK
1432	Cluster 3	P12270	TPR	P12270_K290	LSNLYkSAADDSEAK
1433	Cluster 3	O76094	SRP72	O76094_K544	VTGDSQPkEQGQGDLK
1434	Cluster 3	P06748	NPM1	P06748_K239	TPkGPSSVEDIK
1435	Cluster 3	Q9Y320	TMX2	Q9Y320_K207	YkVSTSPLTK
1436	Cluster 3	Q9UBB4	ATXN10	Q9UBB4_K467	LILkSTR
1437	Cluster 3	Q9H583	HEATR1	Q9H583_K510	TSkEGVDESFIK
1438	Cluster 3	Q9BY32	ITPA	Q9BY32_K9	kIVFVTGNAK
1439	Cluster 3	Q6NUK4	REEP3	Q6NUK4_K99	FLHPLLSSkER
1440	Cluster 3	Q15154	PCM1	Q15154_K738	FYEAkLQQQQR
1441	Cluster 3	P67936	TPM4	P67936_K116	EAkHIAEEADR
1442	Cluster 3	P46013	MKI67	P46013_K1245	ELFQTPGHTEELVAAGkTTK
1443	Cluster 3	P37108	SRP14	P37108_K42	TKPIPkkGTVEGFEPADNK
1444	Cluster 3	P16403	H1-2	P16403_K63	SGVSLAALkK
1445	Cluster 3	P13051	UNG	P13051_K78	NkAAALLR
1446	Cluster 3	O00233	PSMD9	O00233_K123	kLGQSESQGPPR
1447	Cluster 3	O43242	PSMD3	O43242_K54	EEAATGGGSTGEADGkTAAAAAEHSQR
1448	Cluster 3	Q9UPN4	CEP131	Q9UPN4_K346	AAIQELQQkR
1449	Cluster 3	Q9UPN4	CEP131	Q9UPN4_K231	LPkNVSSATHSAR
1450	Cluster 3	Q9H3F6	KCTD10	Q9H3F6_K147	VPVITSSkEEQK
1451	Cluster 3	Q9BSJ8	ESYT1	Q9BSJ8_K197	IIGVkVHPGQR
1452	Cluster 3	Q96GQ7	DDX27	Q96GQ7_K641	GkEAVVQEPER
1453	Cluster 3	Q6ZT12	UBR3	Q6ZT12_K1045	kFQEIINR;kkFQEIINR
1454	Cluster 3	Q15155	NOMO1	Q15155_K159	NTGTEAkIQSTVTQPGGK
1455	Cluster 3	O15347	HMGB3	O15347_K125	STNPGISIGDVAkK
1456	Cluster 3	O60337	MARCHF6	O60337_K881	NDkYLVGQR
1457	Cluster 3	Q9UPN4	CEP131	Q9UPN4_K678	VAQAQAQHELEIkK
1458	Cluster 3	Q9UPN4	CEP131	Q9UPN4_K320	SGEGTLLDLHQQkEAAR
1459	Cluster 3	P62136	PPP1CA	P62136_K305	GkYGQFSGLNPGGR
1460	Cluster 3	P49959	MRE11	P49959_K673	WSSTSSSkIMSQSQVSK
1461	Cluster 3	P48449	LSS	P48449_K506	NPDGGFATYETkR
1462	Cluster 3	P40855	PEX19	P40855_K52	AKPSPAPPSTTTAPDASGPQkR
1463	Cluster 3	P16989	YBX3	P16989_K311	PAPAVGEAEDkENQQATSGPNQPSVR
1464	Cluster 3	P12270	TPR	P12270_K449	AQkAVASLSVK
1465	Cluster 3	P12270	TPR	P12270_K1507	TLSEkETEAR
1466	Cluster 3	O00767	SCD	O00767_K341	KVSkAAILAR;VSkAAILAR;kVSkAAILAR
1467	Cluster 3	P10412	H1-4	P10412_K17	SETAPAAPAAPAPAEkTPVK;SETAPAAPAAPAPAEkTPVKK;SETAPAAPAAPAPAEkTPVkK
1468	Cluster 3	Q9Y3B4	SF3B6	Q9Y3B4_K116	EkYGINTDPPK;LLkEkYGINTDPPK
1469	Cluster 3	Q9UBU8	MORF4L1	Q9UBU8_K111	YVDTNLQkQR
1470	Cluster 3	Q7Z6B0	CCDC91	Q7Z6B0_K171	HNVLEkGFLK
1471	Cluster 3	Q15004	PCLAF	Q15004_K24	kVLGSSTSATNSTSVSSR
1472	Cluster 3	Q13286	CLN3	Q13286_K262	TEAPESkPGSSSSLSLR
1473	Cluster 3	P62979	RPS27A	P62979_K99	VkLAVLK;kVkLAVLK
1474	Cluster 3	P51114	FXR1	P51114_K325	IEGDNENkLPR
1475	Cluster 3	P48643	CCT5	P48643_K265	HkLDVTSVEDYK
1476	Cluster 3	P48509	CD151	P48509_K249	SLkLEHY
1477	Cluster 3	P33778	H2BC3	P33778_K86	LAHYNkR
1478	Cluster 3	O14653	GOSR2	O14653_K163	LTLkGTQkK
1479	Cluster 3	O75534	CSDE1	O75534_K758	LkNITLDDASAPR
1480	Cluster 3	Q9UPU5	USP24	Q9UPU5_K1899	SIkYDEQIR
1481	Cluster 3	Q9UM00	TMCO1	Q9UM00_K91	LkAEVEK
1482	Cluster 3	Q9UBK9	UXT	Q9UBK9_K16	AVEATGEkVLR
1483	Cluster 3	Q9BZL1	UBL5	Q9BZL1_K29	kLIAAQTGTR
1484	Cluster 3	Q9BTT4	MED10	Q9BTT4_K91	ALAkNEQVK
1485	Cluster 3	Q9BRJ7	NUDT16L1	Q9BRJ7_K151	VPLYTQkDR
1486	Cluster 3	Q8IWI9	MGA	Q8IWI9_K2698	NEDNSLEDkGR
1487	Cluster 3	Q15388	TOMM20	Q15388_K35	RSDPNFkNR;SDPNFkNR
1488	Cluster 3	Q12981	BNIP1	Q12981_K193	LITkYNR;kLITkYNR
1489	Cluster 3	P63208	SKP1	P63208_K130	GkTPEEIR;GkTPEEIRK;TVANMIKGk
1490	Cluster 3	P62847	RPS24	P62847_K37	ATVPkTEIR
1491	Cluster 3	P62191	PSMC1	P62191_K420	VTNEDFkK
1492	Cluster 3	P47914	RPL29	P47914_K87	IPkGVSR
1493	Cluster 3	P41223	BUD31	P41223_K125	SkLEVGR;VPkSkLEVGR
1494	Cluster 3	P19388	POLR2E	P19388_K85	VGIkTIK
1495	Cluster 3	O75694	NUP155	O75694_K902	ESLkEYQK
1496	Cluster 3	O75534	CSDE1	O75534_K81	TGkPIAVK
1497	Cluster 3	O75534	CSDE1	O75534_K239	NGkEVATDVR
1498	Cluster 3	O14602	EIF1AY	O14602_K104	SLkAYGELPEHAK
1499	Cluster 3	O14818	PSMA7	O14818_K52	KSVAkLQDER;SVAkLQDER;kSVAkLQDER
1500	Cluster 3	Q9UBU8	MORF4L1	Q9UBU8_K143	TSGLQQkNVEVK;kTSGLQQkNVEVK
1501	Cluster 3	Q9NS91	RAD18	Q9NS91_K161	FSPQkEASPAAK
1502	Cluster 3	Q9H2H9	SLC38A1	Q9H2H9_K60	SLTNSHLEkK
1503	Cluster 3	Q9BVX2	TMEM106C	Q9BVX2_K17	RkQEDDRDGLLAER;kQEDDRDGLLAER
1504	Cluster 3	Q8WVC0	LEO1	Q8WVC0_K434	DEEGNEIkESNAR;RDEEGNEIkESNAR
1505	Cluster 3	Q6PD74	AAGAB	Q6PD74_K275	DkAATLPHEQR
1506	Cluster 3	Q15154	PCM1	Q15154_K1281	kASAQASLASK
1507	Cluster 3	Q13618	CUL3	Q13618_K6	SNLSkGTGSR
1508	Cluster 3	Q08379	GOLGA2	Q08379_K864	EkEEYISR
1509	Cluster 3	P84243	H3-3B	P84243_K37	SAPSTGGVkKPHR;SAPSTGGVkkPHR;kSAPSTGGVkKPHR
1510	Cluster 3	P84243	H3-3B	P84243_K28	kSAPSTGGVK;kSAPSTGGVkKPHR
1511	Cluster 3	P62979	RPS27A	P62979_K107	YYkVDENGK;YYkVDENGKISR;YYkVDENGkISR
1512	Cluster 3	P45973	CBX5	P45973_K91	kSNFSNSADDIK;kSNFSNSADDIkSK
1513	Cluster 3	P41221	WNT5A	P41221_K194	FAkEFVDAR
1514	Cluster 3	O75190	DNAJB6	O75190_K20	HASPEDIkK
1515	Cluster 3	P40424	PBX1	P40424_K195	TRPISPkEIER
1516	Cluster 3	Q9H6Y7	RNF167	Q9H6Y7_K210	LTkEQLK
1517	Cluster 3	Q9H3F6	KCTD10	Q9H3F6_K32	GTSPSSkYVK
1518	Cluster 3	Q9H0U9	TSPYL1	Q9H0U9_K256	AFQQLEHkFGR
1519	Cluster 3	Q9H040	SPRTN	Q9H040_K484	VkSEESL
1520	Cluster 3	Q96DX7	TRIM44	Q96DX7_K268	KVQkVIADEEQK;VQkVIADEEQK
1521	Cluster 3	Q6P2Q9	PRPF8	Q6P2Q9_K670	GVAkTVTK;GVAkTVTkQR
1522	Cluster 3	Q6P2Q9	PRPF8	Q6P2Q9_K533	TLTTkER
1523	Cluster 3	Q5TEC6	H3-7	Q5TEC6_K28	kSAPATGGVK;kSAPATGGVkKPHR
1524	Cluster 3	Q2TAY7	SMU1	Q2TAY7_K337	IHGLkSGK
1525	Cluster 3	Q15154	PCM1	Q15154_K492	LQkLNEVR
1526	Cluster 3	P84243	H3-3B	P84243_K24	KQLATkAAR;QLATkAAR;kQLATkAAR
1527	Cluster 3	P36578	RPL4	P36578_K368	AAAAAAALQAkSDEkAAVAGK;SDEkAAVAGK;SDEkAAVAGkK
1528	Cluster 3	P33778	H2BC3	P33778_K117	HAVSEGTkAVTK;HAVSEGTkAVTkYTSSK;LLLPGELAkHAVSEGTkAVTK
1529	Cluster 3	P17980	PSMC3	P17980_K300	FDSEkAGDR;RFDSEkAGDR
1530	Cluster 3	O95239	KIF4A	O95239_K715	LkDALQK
1531	Cluster 3	O14653	GOSR2	O14653_K159	LTLkGTQK;LTLkGTQkK
1532	Cluster 3	O43463	SUV39H1	O43463_K239	VVQkGIR
1533	Cluster 3	Q9Y679	AUP1	Q9Y679_K390	kQALYEYAR
1534	Cluster 3	Q9P000	COMMD9	Q9P000_K133	VDIkTSSDSISR
1535	Cluster 3	Q9H0C5	BTBD1	Q9H0C5_K77	FVLGkGR
1536	Cluster 3	Q99460	PSMD1	Q99460_K310	TSSAFVGkTPEASPEPK
1537	Cluster 3	Q96A37	RNF166	Q96A37_K89	ATHVEkQLSSYK
1538	Cluster 3	Q13610	PWP1	Q13610_K29	ETPDKVELSkEEVK;ETPDKVELSkEEVKR
1539	Cluster 3	P60900	PSMA6	P60900_K181	QTESTSFLEkK
1540	Cluster 3	P36578	RPL4	P36578_K294	ILkSPEIQR
1541	Cluster 3	P16403	H1-2	P16403_K75	ALAAAGYDVEkNNSR;KALAAAGYDVEkNNSR;kALAAAGYDVEkNNSR
1542	Cluster 3	P16403	H1-2	P16403_K64	kALAAAGYDVEK;kALAAAGYDVEkNNSR
1543	Cluster 3	P16401	H1-5	P16401_K100	GTLVQTkGTGASGSFK
1544	Cluster 3	O95229	ZWINT	O95229_K196	LGNLkQQAEQER
1545	Cluster 3	O95562	SFT2D2	O95562_K6	kVLSGQDTEDR
1546	Cluster 3	Q9Y6M7	SLC4A7	Q9Y6M7_K34	FEkEELESHR
1547	Cluster 3	Q9H3U5	MFSD1	Q9H3U5_K249	EQGkTGEVIK
1548	Cluster 3	Q96T23	RSF1	Q96T23_K358	IEFGGNIkSSHEITEK
1549	Cluster 3	Q92504	SLC39A7	Q92504_K310	DGPVRPQNAEEEkR
1550	Cluster 3	Q8IZT6	ASPM	Q8IZT6_K2586	IIQEkYR
1551	Cluster 3	Q86VI3	IQGAP3	Q86VI3_K1152	VLkATLAEK
1552	Cluster 3	Q6P2Q9	PRPF8	Q6P2Q9_K853	EAYSVkSR
1553	Cluster 3	Q6P2Q9	PRPF8	Q6P2Q9_K2034	QTkEQSQLTATQTR
1554	Cluster 3	P49458	SRP9	P49458_K61	TDQAQDVkkIEK;kIEKFHSQLMR
1555	Cluster 3	P49458	SRP9	P49458_K60	TDQAQDVkkIEK
1556	Cluster 3	P49454	CENPF	P49454_K770	SkDASLVTNEDHQR
1557	Cluster 3	P36578	RPL4	P36578_K374	AAVAGkKPVVGK;SDEkAAVAGkK
1558	Cluster 3	P17980	PSMC3	P17980_K81	ENSEkIkVNK;IKENSEkIkVNK;IkENSEKIkVNK
1559	Cluster 3	P16403	H1-2	P16403_K168	KPAAATVTkK;kPAAATVTkK
1560	Cluster 3	P12270	TPR	P12270_K1637	DEPQEPSNkVPEQQR
1561	Cluster 3	P16403	H1-2	P16403_K160	AKkPAAATVTK;kPAAATVTK;kPAAATVTKK;kPAAATVTKk;kPAAATVTkK
1562	Cluster 3	Q9Y230	RUVBL2	Q9Y230_K427	GTEVQVDDIkR;KGTEVQVDDIkR
1563	Cluster 3	Q9UNS2	COPS3	Q9UNS2_K281	NLVNkHSETFTR
1564	Cluster 3	Q9BQ70	TCF25	Q9BQ70_K192	HLNPDTELkR
1565	Cluster 3	Q8WV22	NSMCE1	Q8WV22_K247	VFDPEkER
1566	Cluster 3	Q86X83	COMMD2	Q86X83_K145	QQIkPAVTIK
1567	Cluster 3	Q7L622	G2E3	Q7L622_K333	QSPGSQSkDLLR
1568	Cluster 3	Q5TB30	DEPDC1	Q5TB30_K139	DKDSIFkLR
1569	Cluster 3	Q56P03	EAPP	Q56P03_K93	LSSLGTGSSSGNGkVATAPTR
1570	Cluster 3	Q13200	PSMD2	Q13200_K31	APVQPQQSPAAAPGGTDEKPSGkER;APVQPQQSPAAAPGGTDEkPSGkER;DKAPVQPQQSPAAAPGGTDEKPSGkER;DKAPVQPQQSPAAAPGGTDEkPSGkER;DkAPVQPQQSPAAAPGGTDEKPSGkER
1571	Cluster 3	Q13200	PSMD2	Q13200_K27	APVQPQQSPAAAPGGTDEkPSGK;APVQPQQSPAAAPGGTDEkPSGkER;DKAPVQPQQSPAAAPGGTDEkPSGK;DKAPVQPQQSPAAAPGGTDEkPSGkER;DkAPVQPQQSPAAAPGGTDEkPSGK
1572	Cluster 3	Q13131	PRKAA1	Q13131_K396	HTLDELNPQkSK
1573	Cluster 3	P62316	SNRPD2	P62316_K118	NPLIAGk
1574	Cluster 3	P28074	PSMB5	P28074_K91	ATAGAYIASQTVkK
1575	Cluster 3	O75643	SNRNP200	O75643_K770	TEAEQCkNLELK
1576	Cluster 3	O94964	SOGA1	O94964_K560	TGDLDSkPDPSR
1577	Cluster 3	Q9Y253	POLH	Q9Y253_K682	SFLQPHSSNPQVVSAVSHQGkR
1578	Cluster 3	Q9HAB3	SLC52A2	Q9HAB3_K75	LAPGkDEQVPIR
1579	Cluster 3	Q9H6F5	CCDC86	Q9H6F5_K197	GQHEPSkPPPAGETVTGGFGAK
1580	Cluster 3	Q96EA4	SPDL1	Q96EA4_K563	LAAESkLQTEVK;LAAESkLQTEVkEGK
1581	Cluster 3	Q86VI3	IQGAP3	Q86VI3_K1021	SkVEQPQDVVTGNPTVVR
1582	Cluster 3	Q7Z6Z7	HUWE1	Q7Z6Z7_K674	HQPTLkTDATTAIIK
1583	Cluster 3	Q15041	ARL6IP1	Q15041_K130	LFTLkEEKPK
1584	Cluster 3	P53814	SMTN	P53814_K506	APPTLLSTSSGGkSTITR
1585	Cluster 3	P53350	PLK1	P53350_K9	SAAVTAGkLAR
1586	Cluster 3	P53350	PLK1	P53350_K19	APADPGkAGVPGVAAPGAPAAAPPAK
1587	Cluster 3	P52732	KIF11	P52732_K1034	SkVEETTEHLVTK;SkVEETTEHLVTkSR
1588	Cluster 3	P49368	CCT3	P49368_K249	IVLLDSSLEYKk;kGESQTDIEITR;kGESQTDIEITREEDFTR
1589	Cluster 3	P33176	KIF5B	P33176_K783	QDLkGLEETVAK
1590	Cluster 3	O43379	WDR62	O43379_K961	kEVEAGPGDQQGDSYLR
1591	Cluster 3	P02545	LMNA	P02545_K32	LQEkEDLQELNDR
1592	Cluster 3	Q9H6Y7	RNF167	Q9H6Y7_K214	EQLkQIPTHDYQK
1593	Cluster 3	Q9BXS6	NUSAP1	Q9BXS6_K325	GEAVLGTHkLK
1594	Cluster 3	Q8N183	NDUFAF2	Q8N183_K20	EVkEHVGTDQFGNK
1595	Cluster 3	Q5R3F8	ELFN2	Q5R3F8_K499	VATkGNYIEVR
1596	Cluster 3	Q15751	HERC1	Q15751_K3355	LRPNYDkSEVEK
1597	Cluster 3	Q14657	LAGE3	Q14657_K95	VVGkDLTVSGR
1598	Cluster 3	P61006	RAB8A	P61006_K190	KLEGNSPQGSNQGVkITPDQQK;LEGNSPQGSNQGVkITPDQQK
1599	Cluster 3	P46013	MKI67	P46013_K421	VEDAADSATKPENLSSkTR
1600	Cluster 3	P46013	MKI67	P46013_K414	VEDAADSATkPENLSSK
1601	Cluster 3	P11388	TOP2A	P11388_K622	GLGTSTSkEAK
1602	Cluster 3	P15121	AKR1B1	P15121_K243	HNkTTAQVLIR
1603	Cluster 3	Q9NVW2	RLIM	Q9NVW2_K72	LQQIkEGPPPQNSDENR
1604	Cluster 3	Q9H3U5	MFSD1	Q9H3U5_K460	QREEIkFSHTE
1605	Cluster 3	Q9BSJ6	PIMREG	Q9BSJ6_K90	SAkSALGAVSQR
1606	Cluster 3	Q96EA4	SPDL1	Q96EA4_K569	LAAESkLQTEVkEGK;LQTEVkEGK
1607	Cluster 3	Q8WVC0	LEO1	Q8WVC0_K415	LkLkVENTIR;LkVENTIR
1608	Cluster 3	Q8NFW8	CMAS	Q8NFW8_K56	GGSkGIPLK
1609	Cluster 3	Q86VI3	IQGAP3	Q86VI3_K1149	YVAkVLK
1610	Cluster 3	Q6P2Q9	PRPF8	Q6P2Q9_K785	LYLkAEQER
1611	Cluster 3	Q15751	HERC1	Q15751_K2425	HESEEkGDVEQKPESESALDMR
1612	Cluster 3	Q12789	GTF3C1	Q12789_K724	VkTSQPPVPQGEAEEDSQGK
1613	Cluster 3	P53350	PLK1	P53350_K358	EkEEPVVR
1614	Cluster 3	P52732	KIF11	P52732_K1045	SkVEETTEHLVTkSR
1615	Cluster 3	P26038	MSN	P26038_K352	LkQIEEQTK;LkQIEEQTKK
1616	Cluster 3	P16401	H1-5	P16401_K109	GTGASGSFkLNK
1617	Cluster 3	P02786	TFRC	P02786_K53	LAVDEEENADNNTkANVTK;LAVDEEENADNNTkANVTKPK;LAVDEEENADNNTkANVTkPK
1618	Cluster 3	O75643	SNRNP200	O75643_K2059	EEEVTGPVIAPLFPQkR
1619	Cluster 3	O60566	BUB1B	O60566_K250	VGGALkAPSQNR
1620	Cluster 3	A8MTT3	CEBPZOS	A8MTT3_K10	TLEPLAkK
1621	Cluster 3	O60566	BUB1B	O60566_K113	AVEALQGEkR
1622	Cluster 3	Q9Y508	RNF114	Q9Y508_K96	kNFFLSK
1623	Cluster 3	Q9BXS6	NUSAP1	Q9BXS6_K374	PLNYEPHkGK
1624	Cluster 3	Q9BSJ8	ESYT1	Q9BSJ8_K189	VELGEkPLR
1625	Cluster 3	Q99942	RNF5	Q99942_K93	LkTPPRPQGQR
1626	Cluster 3	Q99942	RNF5	Q99942_K75	EkVVPLYGR
1627	Cluster 3	Q99653	CHP1	Q99653_K182	VLEkVDVEQK
1628	Cluster 3	Q6PI77	GPRASP3	Q6PI77_K342	STTDPLIHkIAR
1629	Cluster 3	Q5TEC6	H3-7	Q5TEC6_K37	SAPATGGVkKPHR;kSAPATGGVkKPHR
1630	Cluster 3	Q15751	HERC1	Q15751_K3059	YkGQAPDLIGK
1631	Cluster 3	Q14697	GANAB	Q14697_K269	LkVTEGGEPYR
1632	Cluster 3	Q12959	DLG1	Q12959_K556	FEAkIHDLR
1633	Cluster 3	P67812	SEC11A	P67812_K114	FLTkGDNNAVDDR
1634	Cluster 3	P61923	COPZ1	P61923_K51	AFEkNIFNkTHR;NIFNkTHR
1635	Cluster 3	P40227	CCT6A	P40227_K10	AAVkTLNPkAEVAR;TLNPkAEVAR
1636	Cluster 3	P16403	H1-2	P16403_K17	SETAPAAPAAAPPAEkAPVK;SETAPAAPAAAPPAEkAPVKK;SETAPAAPAAAPPAEkAPVkK
1637	Cluster 3	P16401	H1-5	P16401_K93	SLVSkGTLVQTK
1638	Cluster 3	P11388	TOP2A	P11388_K131	GIPVVEHkVEK
1639	Cluster 3	O60931	CTNS	O60931_K359	kRPGYDQLN
1640	Cluster 3	O60814	H2BC12	O60814_K35	kESYSVYVYK
1641	Cluster 3	O15294	OGT	O15294_K550	DLkLSDGR
1642	Cluster 3	O60437	PPL	O60437_K492	YEVLkTENPGDASDLQGR
1643	Cluster 3	Q9Y320	TMX2	Q9Y320_K269	LSkAGDNIPEEQPVASTPTTVSDGENK;LSkAGDNIPEEQPVASTPTTVSDGENKK;kLSkAGDNIPEEQPVASTPTTVSDGENKK
1644	Cluster 3	Q9UBU8	MORF4L1	Q9UBU8_K218	QkQLFYLPAK;QkQLFYLPAkK
1645	Cluster 3	Q9UBU8	MORF4L1	Q9UBU8_K103	VLkYVDTNLQK
1646	Cluster 3	Q9NS91	RAD18	Q9NS91_K197	RPEPPSTSTLkQVTK
1647	Cluster 3	Q9NRZ9	HELLS	Q9NRZ9_K74	LQHLLEkSNIYSK
1648	Cluster 3	Q96BF6	NACC2	Q96BF6_K299	ASGSYAVQEkPEPVPLESR
1649	Cluster 3	Q15154	PCM1	Q15154_K1193	PFESSSSIGAEkPR;TEYMAFPKPFESSSSIGAEkPR
1650	Cluster 3	Q15014	MORF4L2	Q15014_K116	ADPTVESEEAFkNR
1651	Cluster 3	P67809	YBX1	P67809_K81	NDTkEDVFVHQTAIK;NDTkEDVFVHQTAIkK
1652	Cluster 3	P28070	PSMB4	P28070_K201	EVLEkQPVLSQTEAR
1653	Cluster 3	P0DJ07	PET100	P0DJ07_K54	LQEIEEFkER
1654	Cluster 3	P27708	CAD	P27708_K1657	LGPGkGEVRPELGSR
1655	Cluster 3	Q9Y5M8	SRPRB	Q9Y5M8_K191	SAkLIQQQLEK
1656	Cluster 3	Q9UPT9	USP22	Q9UPT9_K159	ELELLkHNPK;ELELLkHNPkR
1657	Cluster 3	Q9NS93	TM7SF3	Q9NS93_K558	GLFQkEQPAGER
1658	Cluster 3	Q96T23	RSF1	Q96T23_K215	AQIDPVLLkNSSQQDNSSR
1659	Cluster 3	Q8WVC0	LEO1	Q8WVC0_K486	QGTGLQGQAVFkTK
1660	Cluster 3	Q15154	PCM1	Q15154_K1345	HSAQTEEPVQAkVFSR
1661	Cluster 3	P84243	H3-3B	P84243_K19	kQLATkAAR
1662	Cluster 3	P62805	H4C16	P62805_K32	DNIQGITkPAIR
1663	Cluster 3	P49454	CENPF	P49454_K823	LEADQSPkNSAILQNR
1664	Cluster 3	P49321	NASP	P49321_K652	EkIEDAKESQR
1665	Cluster 3	P16403	H1-2	P16403_K21	SETAPAAPAAAPPAEkAPVkK
1666	Cluster 3	P10412	H1-4	P10412_K21	SETAPAAPAAPAPAEkTPVkK
1667	Cluster 3	O75534	CSDE1	O75534_K91	IkQEILPEER
1668	Cluster 3	P02545	LMNA	P02545_K155	EAALSTALSEkR
1669	Cluster 3	Q9NTJ3	SMC4	Q9NTJ3_K1187	kIFNLSGGEK
1670	Cluster 3	Q5VV42	CDKAL1	Q5VV42_K516	GEVSGLTkDFR
1671	Cluster 3	P61923	COPZ1	P61923_K46	AFEkNIFNK;AFEkNIFNkTHR
1672	Cluster 3	P61254	RPL26	P61254_K77	kYVIYIER
1673	Cluster 3	P54619	PRKAG1	P54619_K234	VSALPVVDEkGR
1674	Cluster 3	P51665	PSMD7	P51665_K180	DIkDTTVGTLSQR
1675	Cluster 3	P49368	CCT3	P49368_K15	PVLVLSQNTkR
1676	Cluster 3	P41440	SLC19A1	P41440_K479	SAAEEkAAQALSVQDK
1677	Cluster 3	P36578	RPL4	P36578_K364	AAAAAAALQAkSDEK;AAAAAAALQAkSDEkAAVAGK;VDkAAAAAAALQAkSDEK
1678	Cluster 3	P36578	RPL4	P36578_K353	VDkAAAAAAALQAK;VDkAAAAAAALQAkSDEK
1679	Cluster 3	P33176	KIF5B	P33176_K801	kLFVQDLATR
1680	Cluster 3	P01106	MYC	P01106_K163	LVSEkLASYQAAR
1681	Cluster 3	P08708	RPS17	P08708_K19	VIIEkYYTR
1682	Cluster 3	Q9NZJ0	DTL	Q9NZJ0_K529	kALIPVSQK
1683	Cluster 3	Q9NRX1	PNO1	Q9NRX1_K125	ETkDVSALTK
1684	Cluster 3	Q16222	UAP1	Q16222_K145	ILkLQQVAEK
1685	Cluster 3	Q14684	RRP1B	Q14684_K182	VGGkELLADQNLK
1686	Cluster 3	P15559	NQO1	P15559_K59	DITGkLK;DITGkLKDPANFQYPAESVLAYK;KDITGkLK
1687	Cluster 3	Q13620	CUL4B	Q13620_K903	DkENPNQYNYIA
1688	Cluster 3	Q9UBQ5	EIF3K	Q9UBQ5_K16	ANVGkLLkGIDR;LLkGIDR
1689	Cluster 3	P16615	ATP2A2	P16615_K128	EYEPEMGkVYR
1690	Cluster 3	Q9BXF6	RAB11FIP5	Q9BXF6_K586	LkDSAVLDQSAK
1691	Cluster 3	Q9BR61	ACBD6	Q9BR61_K179	ENNIDHITkAIkSK
1692	Cluster 3	Q6UWZ7	ABRAXAS1	Q6UWZ7_K347	HkALDLDDR
1693	Cluster 3	P00533	EGFR	P00533_K875	EYHAEGGkVPIK
1694	Cluster 3	P41252	IARS1	P41252_K641	FkEEGVR
1695	Cluster 3	P54727	RAD23B	P54727_K151	PAEkPAETPVATSPTATDSTSGDSSR;QEKPAEkPAETPVATSPTATDSTSGDSSR
1696	Cluster 3	Q5T4S7	UBR4	Q5T4S7_K605	EkAAPPPPPPPPPLESSPR
1697	Cluster 3	O43402	EMC8	O43402_K100	VkDASPNQVAEK
1698	Cluster 3	Q13347	EIF3I	Q13347_K2	MkPILLQGHER
1699	Cluster 3	Q9GZR2	REXO4	Q9GZR2_K302	TAVSGIRPENLkQGEELEVVQK
1700	Cluster 3	Q5SRE5	NUP188	Q5SRE5_K51	LLEGLSYYkPPSPSSAEK
1701	Cluster 3	Q13573	SNW1	Q13573_K266	GYTIPLDkR
1702	Cluster 3	P54687	BCAT1	P54687_K368	ILSkLTDIQYGR
1703	Cluster 3	P52758	RIDA	P52758_K13	VISTAkAPGAIGPYSQAVLVDR
1704	Cluster 3	P50851	LRBA	P50851_K2279	DLSKPIGALNPkR
1705	Cluster 3	P29401	TKT	P29401_K343	IIALDGDTkNSTFSEIFK
1706	Cluster 3	P29034	S100A2	P29034_K50	ELPSFVGEkVDEEGLK
1707	Cluster 3	P11413	G6PD	P11413_K432	NVkLPDAYER
1708	Cluster 3	A6NDG6	PGP	A6NDG6_K72	LGFITNNSSkTR
1709	Cluster 3	O60547	GMDS	O60547_K161	FYQASTSELYGkVQEIPQK
1710	Cluster 3	Q9P2N7	KLHL13	Q9P2N7_K357	QQLVVSkELR
1711	Cluster 3	Q96F44	TRIM11	Q96F44_K141	LEkSLEHLR
1712	Cluster 3	Q96ER3	SAAL1	Q96ER3_K382	KPENSAESNTEETkR
1713	Cluster 3	Q96CP6	GRAMD1A	Q96CP6_K543	LSLEEGGkDAR
1714	Cluster 3	Q92900	UPF1	Q92900_K786	TEAANVEkITTK
1715	Cluster 3	Q8NEY1	NAV1	Q8NEY1_K766	SIGSPESTPkNQASHPTATK
1716	Cluster 3	P61619	SEC61A1	P61619_K395	QLkEQQMVMR
1717	Cluster 3	P40227	CCT6A	P40227_K388	HTLTQIkDAVR
1718	Cluster 3	P29966	MARCKS	P29966_K152	AEDGATPSPSNETPkK
1719	Cluster 3	O95239	KIF4A	O95239_K993	QkLTLLQVASR
1720	Cluster 3	P29966	MARCKS	P29966_K11	TAAkGEAAAER;TAAkGEAAAERPGEAAVASSPSK
1721	Cluster 3	Q9NW64	RBM22	Q9NW64_K114	SDVNkEYYTQNMER
1722	Cluster 3	Q8NC51	SERBP1	Q8NC51_K140	FEkPLEEK;RFEkPLEEK
1723	Cluster 3	Q8N4H5	TOMM5	Q8N4H5_K10	IEGLAPkLDPEEMK;IEGLAPkLDPEEMKR;IEGLAPkLDPEEMkR
1724	Cluster 3	Q15154	PCM1	Q15154_K51	kFGVESDKR
1725	Cluster 3	P50402	EMD	P50402_K37	kIFEYETQR
1726	Cluster 3	P40429	RPL13A	P40429_K188	kIDKYTEVLK
1727	Cluster 3	P26599	PTBP1	P26599_K92	VTNLLMLkGK
1728	Cluster 3	O43865	AHCYL1	O43865_K478	YkQDVYLLPK
1729	Cluster 3	P11021	HSPA5	P11021_K96	NQLTSNPENTVFDAkR
1730	Cluster 3	Q6P2C8	MED27	Q6P2C8_K215	TIVkGYNENVYTEDGK
1731	Cluster 3	P78347	GTF2I	P78347_K526	LEkIIQVGNR
1732	Cluster 3	P27797	CALR	P27797_K153	GkNVLINK
1733	Cluster 3	O00212	RHOD	O00212_K137	DkSLVNK
1734	Cluster 3	O60841	EIF5B	O60841_K1015	TSEVPYAGINIGPVHkK
1735	Cluster 3	Q9NR50	EIF2B3	Q9NR50_K189	GSILQkHPR
1736	Cluster 3	Q9BY44	EIF2A	Q9BY44_K220	SFFkADK
1737	Cluster 3	Q96SU4	OSBPL9	Q96SU4_K688	DIDAATEAkHR
1738	Cluster 3	Q96Q45	TMEM237	Q96Q45_K183	VFVEkSR
1739	Cluster 3	Q5VYK3	ECPAS	Q5VYK3_K1839	kTLENLE
1740	Cluster 3	Q15058	KIF14	Q15058_K1437	AkELQHELFR
1741	Cluster 3	P62917	RPL8	P62917_K145	ASGNYATVISHNPETKk;ASGNYATVISHNPETkkTR
1742	Cluster 3	P46777	RPL5	P46777_K14	NkAYFkR
1743	Cluster 3	P46777	RPL5	P46777_K10	NkAYFkR
1744	Cluster 3	P42330	AKR1C3	P42330_K104	PALENSLkK
1745	Cluster 3	P18621	RPL17	P18621_K168	EQIVPKPEEEVAQkkK
1746	Cluster 3	O75396	SEC22B	O75396_K124	kLYIDSR
1747	Cluster 3	O15042	U2SURP	O15042_K647	TIQGHLQSENFkQR
1748	Cluster 3	O43172	PRPF4	O43172_K200	LHkEIPETTR
1749	Cluster 3	Q9Y4X0	AMMECR1	Q9Y4X0_K247	IEFINEkGSK
1750	Cluster 3	Q9NTJ3	SMC4	Q9NTJ3_K349	IHEDTkEINEK
1751	Cluster 3	Q9NQT4	EXOSC5	Q9NQT4_K68	VSkEIFNK
1752	Cluster 3	Q9HD67	MYO10	Q9HD67_K895	LEkEIEDLQR
1753	Cluster 3	Q92508	PIEZO1	Q92508_K1903	GAAAIEAEDREEEEGEEEkEAPTGR;KGAAAIEAEDREEEEGEEEkEAPTGR
1754	Cluster 3	Q8WU10	PYROXD1	Q8WU10_K54	AVTNFkQISK
1755	Cluster 3	Q5SRE5	NUP188	Q5SRE5_K109	DSVkTVLQDER
1756	Cluster 3	P78347	GTF2I	P78347_K363	kQVEELFER
1757	Cluster 3	P60953	CDC42	P60953_K144	NkQKPITPETAEkLAR;QKPITPETAEkLAR
1758	Cluster 3	P22087	FBL	P22087_K131	VSISEGDDkIEYR
1759	Cluster 3	P41091	EIF2S3	P41091_K59	STVVkAISGVHTVR
1760	Cluster 3	Q9HAN9	NMNAT1	Q9HAN9_K75	VIMAELATkNSK
1761	Cluster 3	Q9H9Q2	COPS7B	Q9H9Q2_K221	TLkATASSSAQEMEQQLAER
1762	Cluster 3	Q9BVS4	RIOK2	Q9BVS4_K531	GEANIFTkQR
1763	Cluster 3	Q7L2Z9	CENPQ	Q7L2Z9_K149	DkANEEGLALLQEEIDK
1764	Cluster 3	Q6PGP7	SKIC3	Q6PGP7_K1354	NLkSNPDQPAVILLLR
1765	Cluster 3	Q53GQ0	HSD17B12	Q53GQ0_K117	TIAVDFASEDIYDkIK
1766	Cluster 3	Q14566	MCM6	Q14566_K205	FVDFQkVR
1767	Cluster 3	Q13888	GTF2H2	Q13888_K40	ATIEDILFkAK
1768	Cluster 3	P52907	CAPZA1	P52907_K226	DVQDSLTVSNEAQTAkEFIK
1769	Cluster 3	P42766	RPL35	P42766_K25	QLDDLkVELSQLR
1770	Cluster 3	P41252	IARS1	P41252_K1115	LkSVVTSIFGVK
1771	Cluster 3	P41091	EIF2S3	P41091_K27	QDLTTLDVTkLTPLSHEVISR
1772	Cluster 3	P40429	RPL13A	P40429_K53	LkYLAFLR
1773	Cluster 3	P08621	SNRNP70	P08621_K27	DPIPYLPPLEkLPHEK
1774	Cluster 3	P13010	XRCC5	P13010_K534	IkTLFPLIEAK
1775	Cluster 3	Q9Y5B9	SUPT16H	Q9Y5B9_K366	EGSLVINSkNQYK
1776	Cluster 3	Q9UI10	EIF2B4	Q9UI10_K282	FLNkEITSVGSSK
1777	Cluster 3	Q99590	SCAF11	Q99590_K1152	kTLPADVQNYYSR
1778	Cluster 3	Q99590	SCAF11	Q99590_K1126	kSEQEFSFDTPADR
1779	Cluster 3	Q8NEM2	SHCBP1	Q8NEM2_K169	ELLDLkEHR
1780	Cluster 3	Q13426	XRCC4	Q13426_K197	SLHNkLLNAAQER
1781	Cluster 3	Q13200	PSMD2	Q13200_K66	LGEkDTSLYR;LGEkDTSLYRPALEELR;LGEkDTSLYRPALEELRR
1782	Cluster 3	P62753	RPS6	P62753_K58	ISGGNDkQGFPMK;ISGGNDkQGFPMkQGVLTHGR
1783	Cluster 3	P51955	NEK2	P51955_K407	SENSESQLTSkSK
1784	Cluster 3	P48729	CSNK1A1	P48729_K8	ASSSGSkAEFIVGGK
1785	Cluster 3	P42766	RPL35	P42766_K86	YKPLDLRPkK
1786	Cluster 3	P24534	EEF1B2	P24534_K185	LVPVGYGIkK
1787	Cluster 3	P18621	RPL17	P18621_K13	YSLDPENPTkSCK
1788	Cluster 3	P01106	MYC	P01106_K67	kFELLPTPPLSPSR
1789	Cluster 3	O00311	CDC7	O00311_K268	RPYTNAQIQIkQGK
1790	Cluster 3	O95155	UBE4B	O95155_K1203	STIAIEkFK
1791	Cluster 3	Q8IYA6	CKAP2L	Q8IYA6_K257	TFPVkSQQLSR
1792	Cluster 3	Q15004	PCLAF	Q15004_K93	DSEKENQIPEEAGSSGLGkAK
1793	Cluster 3	A6NKF1	SAC3D1	A6NKF1_K261	kALAVDAAFR
1794	Cluster 3	P51665	PSMD7	P51665_K214	SYLEkVATGK
1795	Cluster 3	Q9UPY5	SLC7A11	Q9UPY5_K222	GQTQNFkDAFSGR
1796	Cluster 3	Q9UBU8	MORF4L1	Q9UBU8_K136	kTSGLQQkNVEVK
1797	Cluster 3	Q99471	PFDN5	Q99471_K42	VVQTkYVEAK
1798	Cluster 3	Q96FQ6	S100A16	Q96FQ6_K25	YVSkYSLVK
1799	Cluster 3	Q5TB30	DEPDC1	Q5TB30_K124	kNNIENFSK
1800	Cluster 3	Q14517	FAT1	Q14517_K4351	KPLEEkPSQPYSAR
1801	Cluster 3	P62081	RPS7	P62081_K85	ELEkKFSGK;ELEkKFSGKHVVFIAQR;ELEkkFSGK;LVRELEkK;LVRELEkKFSGK
1802	Cluster 3	P56378	ATP5MJ	P56378_K49	ALkASAPAPGHH
1803	Cluster 3	P46013	MKI67	P46013_K910	GQkATLLQQR;RGQkATLLQQR
1804	Cluster 3	P33176	KIF5B	P33176_K813	kSAEIDSDDTGGSAAQK
1805	Cluster 3	P11388	TOP2A	P11388_K614	YYkGLGTSTSK
1806	Cluster 3	P02786	TFRC	P02786_K58	LAVDEEENADNNTkANVTkPK
1807	Cluster 3	O14818	PSMA7	O14818_K48	kSVAKLQDER;kSVAkLQDER
1808	Cluster 3	B5ME19	EIF3CL	B5ME19_K136	NNAkALSTLR
1809	Cluster 3	O14602	EIF1AY	O14602_K94	ADVILkYNADEAR
1810	Cluster 3	Q9Y678	COPG1	Q9Y678_K600	TESTPITAVkQPEK;TESTPITAVkQPEkVAATR
1811	Cluster 3	Q9Y2D5	PALM2AKAP2	Q9Y2D5_K654	EGPYSEPSkR
1812	Cluster 3	Q99661	KIF2C	Q99661_K99	SVNSkIPAPK;SVNSkIPAPkESLR
1813	Cluster 3	Q99661	KIF2C	Q99661_K90	DNLPLQENVTIQkQK
1814	Cluster 3	Q99661	KIF2C	Q99661_K104	IPAPkESLR;SVNSkIPAPkESLR
1815	Cluster 3	Q7L576	CYFIP1	Q7L576_K1083	EGDLLTkER
1816	Cluster 3	Q15058	KIF14	Q15058_K1435	ILLDSGLEkAK
1817	Cluster 3	Q15021	NCAPD2	Q15021_K705	QLYLNPkGDSAR
1818	Cluster 3	Q13123	IK	Q13123_K205	KDEDPENkIEFK
1819	Cluster 3	Q12834	CDC20	Q12834_K490	ASAAkSSLIHQGIR;EREkASAAkSSLIHQGIR;EkASAAkSSLIHQGIR
1820	Cluster 3	Q12834	CDC20	Q12834_K485	EREkASAAkSSLIHQGIR;EkASAAkSSLIHQGIR
1821	Cluster 3	Q12834	CDC20	Q12834_K136	LSGkPQNAPEGYQNR
1822	Cluster 3	P46013	MKI67	P46013_K552	IIkEQPQPSGK
1823	Cluster 3	P41091	EIF2S3	P41091_K196	IDLVkESQAK
1824	Cluster 3	P40227	CCT6A	P40227_K199	HkSETDTSLIR
1825	Cluster 3	P33552	CKS2	P33552_K75	RPLPkDQQK
1826	Cluster 3	P20700	LMNB1	P20700_K49	LAVYIDkVR
1827	Cluster 3	P14635	CCNB1	P14635_K36	RVPTAPAATSkPGLRPR;VPTAPAATSkPGLRPR
1828	Cluster 3	O95503	CBX6	O95503_K183	VIDkGAGGGGAGQGAGALAR
1829	Cluster 3	O95235	KIF20A	O95235_K453	SkQNLVPFR
1830	Cluster 3	O95235	KIF20A	O95235_K364	kNQSFASTHLNQNSSR
1831	Cluster 3	O75694	NUP155	O75694_K1386	SLQAkLER
1832	Cluster 3	O76094	SRP72	O76094_K283	DQNVFDSkK
1833	Cluster 3	Q9Y4W2	LAS1L	Q9Y4W2_K365	SHkNVDLNDVLVPK
1834	Cluster 3	Q9NYL2	MAP3K20	Q9NYL2_K304	DLSFkEQELK
1835	Cluster 3	Q9H7Z7	PTGES2	Q9H7Z7_K141	AEIkFSSYR;RAEIkFSSYR
1836	Cluster 3	Q9H467	CUEDC2	Q9H467_K279	ATYINLkPAR
1837	Cluster 3	Q96CW1	AP2M1	Q96CW1_K312	SNFkPSLLAQK
1838	Cluster 3	Q7L5N1	COPS6	Q7L5N1_K113	EEQFkQVFK
1839	Cluster 3	P68104	EEF1A1	P68104_K392	KLEDGPkFLK;KLEDGPkFLk;LEDGPkFLK;kLEDGPkFLK
1840	Cluster 3	P61160	ACTR2	P61160_K388	VLEkLGVTVR
1841	Cluster 3	P54727	RAD23B	P54727_K60	ILNDDTALkEYK
1842	Cluster 3	P50851	LRBA	P50851_K1243	IAkLDVSNVATDTER
1843	Cluster 3	P40938	RFC3	P40938_K202	kEGLNLPSQLAHR
1844	Cluster 3	O75347	TBCA	O75347_K52	AEDGENYDIkkQAEILQESR;kQAEILQESR
1845	Cluster 3	P18124	RPL7	P18124_K19	EVPAVPETLkK
1846	Cluster 3	Q9UQ35	SRRM2	Q9UQ35_K108	DVNPGGkEETPGQR;DVNPGGkEETPGQRPAVTETHQLAELNEK
1847	Cluster 3	Q8NC51	SERBP1	Q8NC51_K303	AkVEFNIR
1848	Cluster 3	Q5SRE5	NUP188	Q5SRE5_K812	SDGAEGQGQGQLLIkTVK
1849	Cluster 3	Q15072	ZNF146	Q15072_K112	AFIQkSNLIR
1850	Cluster 3	Q02878	RPL6	Q02878_K207	IDISNVkIPK;IDISNVkIPkHLTDAYFK
1851	Cluster 3	P84243	H3-3B	P84243_K57	RYQkSTELLIR;YQkSTELLIR
1852	Cluster 3	P62979	RPS27A	P62979_K104	LAVLkYYK
1853	Cluster 3	P62888	RPL30	P62888_K32	SGkYVLGYkQTLK;YVLGYkQTLK
1854	Cluster 3	P62753	RPS6	P62753_K149	KLFNLSkEDDVR;LFNLSkEDDVR;kLFNLSkEDDVR
1855	Cluster 3	P62424	RPL7A	P62424_K37	PkNFGIGQDIQPK;RPkNFGIGQDIQPK
1856	Cluster 3	P62424	RPL7A	P62424_K34	KVVNPLFEkR;KVVNPLFEkRPK;VVNPLFEkR;VVNPLFEkRPK;kVVNPLFEkR;kVVNPLFEkRPK
1857	Cluster 3	P62424	RPL7A	P62424_K26	kVVNPLFEK;kVVNPLFEkR;kVVNPLFEkRPK
1858	Cluster 3	P49207	RPL34	P49207_K36	IVYLYTkK
1859	Cluster 3	P48729	CSNK1A1	P48729_K130	IEYVHTkNFIHR
1860	Cluster 3	P48643	CCT5	P48643_K513	QQHVIETLIGkK
1861	Cluster 3	P46776	RPL27A	P46776_K94	NkTGAAPIIDVVR;VNAAkNkTGAAPIIDVVR
1862	Cluster 3	P46776	RPL27A	P46776_K92	VNAAkNkTGAAPIIDVVR
1863	Cluster 3	P42766	RPL35	P42766_K66	VLTVINQTQkENLR
1864	Cluster 3	P23396	RPS3	P23396_K202	IGPkkPLPDHVSIVEPK;kPLPDHVSIVEPK;kPLPDHVSIVEPkDEILPTTPISEQK
1865	Cluster 3	P18621	RPL17	P18621_K167	EQIVPKPEEEVAQkK;EQIVPKPEEEVAQkkK
1866	Cluster 3	P18124	RPL7	P18124_K77	kAGNFYVPAEPK
1867	Cluster 3	P18124	RPL7	P18124_K29	NFAELkIK;RNFAELkIK
1868	Cluster 3	O43920	NDUFS5	O43920_K8	PFLDIQkR
1869	Cluster 3	P08708	RPS17	P08708_K72	GISIkLQEEER;GISIkLQEEERER
1870	Cluster 3	Q9UQ35	SRRM2	Q9UQ35_K51	LEAALVkR;LEAALVkRPNPDILDHER;RLEAALVkR;RLEAALVkRPNPDILDHER
1871	Cluster 3	Q13426	XRCC4	Q13426_K178	EALETDLYkR
1872	Cluster 3	Q02878	RPL6	Q02878_K210	IDISNVkIPkHLTDAYFK;IPkHLTDAYFK
1873	Cluster 3	P62424	RPL7A	P62424_K97	QTATQLLkLAHK
1874	Cluster 3	P62241	RPS8	P62241_K139	LTPEEEEILNkK
1875	Cluster 3	P46777	RPL5	P46777_K284	VAQkkASFLR
1876	Cluster 3	P18124	RPL7	P18124_K9	kEVPAVPETLK;kkEVPAVPETLK
1877	Cluster 3	P46777	RPL5	P46777_K283	VAQkkASFLR
1878	Cluster 3	Q9Y657	SPIN1	Q9Y657_K44	SSVGPSkPVSQPR
1879	Cluster 3	Q9UKV5	AMFR	Q9UKV5_K586	kDELLQQAR
1880	Cluster 3	Q02878	RPL6	Q02878_K94	EkVLATVTkPVGGDK;VLATVTkPVGGDK;VLATVTkPVGGDKNGGTR
1881	Cluster 3	Q02878	RPL6	Q02878_K87	EkVLATVTK;EkVLATVTKPVGGDK;EkVLATVTkPVGGDK
1882	Cluster 3	Q02878	RPL6	Q02878_K239	EkYEITEQR;HQEGEIFDTEKEkYEITEQR;HQEGEIFDTEkEkYEITEQR
1883	Cluster 3	Q02878	RPL6	Q02878_K237	HQEGEIFDTEkEK;HQEGEIFDTEkEKYEITEQR;HQEGEIFDTEkEkYEITEQR
1884	Cluster 3	P68104	EEF1A1	P68104_K154	EHALLAYTLGVKQLIVGVNk;QLIVGVNkMDSTEPPYSQK
1885	Cluster 3	P62266	RPS23	P62266_K48	ANPFGGASHAkGIVLEK
1886	Cluster 3	P18124	RPL7	P18124_K8	MEGVEEkkK;kkEVPAVPETLK
1887	Cluster 3	P46100	ATRX	P46100_K2385	QASQELDVkR
1888	Cluster 3	Q9NVT9	ARMC1	Q9NVT9_K130	kAQFFLGTTNK
1889	Cluster 3	Q9NS91	RAD18	Q9NS91_K271	EHGLSIQGNkQQLIK
1890	Cluster 3	Q12981	BNIP1	Q12981_K189	kLITKYNR;kLITkYNR
1891	Cluster 3	P51946	CCNH	P51946_K189	kTADDFLNR
1892	Cluster 3	P49327	FASN	P49327_K673	EGVFAkEVR
1893	Cluster 3	P46782	RPS5	P46782_K47	EkYAkYLPHSAGR;YAkYLPHSAGR
1894	Cluster 3	P42766	RPL35	P42766_K79	KYkPLDLRPK;YkPLDLRPK
1895	Cluster 3	P18074	ERCC2	P18074_K507	GNDQVAISSkFETR
1896	Cluster 3	P13639	EEF2	P13639_K572	kSDPVVSYR
1897	Cluster 3	P14635	CCNB1	P14635_K73	PSATGkVIDK
1898	Cluster 3	Q9NXV2	KCTD5	Q9NXV2_K223	ELHNTPYGTASEPSEkAK
1899	Cluster 3	P61081	UBE2M	P61081_K92	VGQGYPHDPPkVK
1900	Cluster 3	P11802	CDK4	P11802_K297	ALQHSYLHkDEGNPE
1901	Cluster 3	O14737	PDCD5	O14737_K33	HGDPGDAAQQEAkHR;LAELQAkHGDPGDAAQQEAkHR
1902	Cluster 3	P08670	VIM	P08670_K168	QVDQLTNDkAR
1903	Cluster 3	Q9Y255	PRELID1	Q9Y255_K176	LQGEAPSkTLVETAK
1904	Cluster 3	Q9BZD4	NUF2	Q9BZD4_K29	ILTGADGkNLTK
1905	Cluster 3	Q9BSL1	UBAC1	Q9BSL1_K121	APDkEAILR
1906	Cluster 3	Q99417	MYCBP	Q99417_K5	AHYkAADSK
1907	Cluster 3	Q96M89	CCDC138	Q96M89_K66	VGSSLkYSDESK
1908	Cluster 3	Q14192	FHL2	Q14192_K167	kPITTGGVTYR
1909	Cluster 3	P63104	YWHAZ	P63104_K85	EkIETELR
1910	Cluster 3	P63104	YWHAZ	P63104_K11	AkLAEQAER
1911	Cluster 3	P62917	RPL8	P62917_K234	kVGLIAAR
1912	Cluster 3	P62917	RPL8	P62917_K177	IDkPILK;IDkPILkAGR
1913	Cluster 3	P62316	SNRPD2	P62316_K6	SLLNkPK
1914	Cluster 3	P62266	RPS23	P62266_K60	VGVEAkQPNSAIR
1915	Cluster 3	P60953	CDC42	P60953_K135	NkQkPITPETAEK;QkPITPETAEK
1916	Cluster 3	P46777	RPL5	P46777_K43	LVIQDkNkYNTPK;NkYNTPK
1917	Cluster 3	P42766	RPL35	P42766_K43	VAkVTGGAASkLSK;VTGGAASkLSK;VTGGAASkLSkIR
1918	Cluster 3	P42766	RPL35	P42766_K35	VAkVTGGAASK;VAkVTGGAASkLSK
1919	Cluster 3	P41227	NAA10	P41227_K198	EEkGLAAEDSGGDSK
1920	Cluster 3	P30838	ALDH3A1	P30838_K3	SkISEAVK
1921	Cluster 3	P20290	BTF3	P20290_K57	LAkLQAQVR
1922	Cluster 3	P16070	CD44	P16070_K681	kLVINSGNGAVEDR
1923	Cluster 3	P06737	PYGL	P06737_K10	AkPLTDQEkR
1924	Cluster 3	P06737	PYGL	P06737_K3	AkPLTDQEK;AkPLTDQEkR
1925	Cluster 3	Q9Y5K5	UCHL5	Q9Y5K5_K282	RYkIENIR;YkIENIR
1926	Cluster 3	Q9P2N7	KLHL13	Q9P2N7_K405	GkTAVDTVFR
1927	Cluster 3	Q9P2K1	CC2D2A	Q9P2K1_K1490	SDkAAAAELQDR
1928	Cluster 3	Q9HD15	SRA1	Q9HD15_K7	AELYVkPGNK
1929	Cluster 3	Q9H7Z7	PTGES2	Q9H7Z7_K269	EGkFGAVEGAVAK
1930	Cluster 3	Q99848	EBNA1BP2	Q99848_K187	KVQTEVLQkR;VQTEVLQkR
1931	Cluster 3	Q5TDH0	DDI2	Q5TDH0_K289	GVGTQkIIGR
1932	Cluster 3	P62753	RPS6	P62753_K230	RQEQIAkR
1933	Cluster 3	P62424	RPL7A	P62424_K264	AkELATkLG;ELATkLG
1934	Cluster 3	P62424	RPL7A	P62424_K259	AkAkELATK;AkELATK;AkELATkLG
1935	Cluster 3	P62424	RPL7A	P62424_K257	AkAkELATK
1936	Cluster 3	P62424	RPL7A	P62424_K255	IAkLEkAK
1937	Cluster 3	P62424	RPL7A	P62424_K252	IAkLEkAK
1938	Cluster 3	P62424	RPL7A	P62424_K21	VAPAPAVVkkQEAK
1939	Cluster 3	P62424	RPL7A	P62424_K20	KVAPAPAVVkK;VAPAPAVVkK;VAPAPAVVkkQEAK;kVAPAPAVVkK
1940	Cluster 3	P61964	WDR5	P61964_K27	AQPTPSSSATQSkPTPVKPNYALK
1941	Cluster 3	O14737	PDCD5	O14737_K20	LAELQAkHGDPGDAAQQEAK;LAELQAkHGDPGDAAQQEAkHR
1942	Cluster 3	P53611	RABGGTB	P53611_K124	VVEYVkGLQK
1943	Cluster 3	Q9Y2A7	NCKAP1	Q9Y2A7_K12	SVLQPSQQkLAEK
1944	Cluster 3	Q9BWH2	FUNDC2	Q9BWH2_K150	kSNQIPTEVR
1945	Cluster 3	Q99758	ABCA3	Q99758_K503	AVAGkEEEDSDPEK;AVAGkEEEDSDPEkALR
1946	Cluster 3	Q16667	CDKN3	Q16667_K86	GELSkYR
1947	Cluster 3	Q13347	EIF3I	Q13347_K264	IGkFEAR
1948	Cluster 3	Q12834	CDC20	Q12834_K149	LkVLYSQK
1949	Cluster 3	P63220	RPS21	P63220_K74	LAkADGIVSK
1950	Cluster 3	P62753	RPS6	P62753_K203	NkEEAAEYAK
1951	Cluster 3	P62753	RPS6	P62753_K143	kLFNLSK;kLFNLSKEDDVR;kLFNLSkEDDVR
1952	Cluster 3	P61927	RPL37	P61927_K3	TkGTSSFGK;TkGTSSFGkR
1953	Cluster 3	P61160	ACTR2	P61160_K46	STTkVGNIEIK
1954	Cluster 3	P51665	PSMD7	P51665_K199	ITNQVHGLkGLNSK;ITNQVHGLkGLNSkLLDIR
1955	Cluster 3	P49207	RPL34	P49207_K19	LSYNTASNkTR
1956	Cluster 3	P33552	CKS2	P33552_K4	AHkQIYYSDK
1957	Cluster 3	P33552	CKS2	P33552_K30	ELSkQVPK
1958	Cluster 3	P23396	RPS3	P23396_K8	AVQISkkR
1959	Cluster 3	P23396	RPS3	P23396_K75	ELTAVVQkR
1960	Cluster 3	P23396	RPS3	P23396_K7	AVQISkK;AVQISkkR
1961	Cluster 3	P23396	RPS3	P23396_K62	TQNVLGEkGR;TQNVLGEkGRR
1962	Cluster 3	P23396	RPS3	P23396_K141	GCEVVVSGkLR
1963	Cluster 3	P18124	RPL7	P18124_K53	KLIYEkAK;LIYEkAK;kLIYEkAK
1964	Cluster 3	O95456	PSMG1	O95456_K260	SLkGLVK
1965	Cluster 3	O75533	SF3B1	O75533_K1292	IYNDDkNTYIR
1966	Cluster 3	O95071	UBR5	O95071_K1412	ELQNkYTPGR
1967	Cluster 3	Q9Y3T9	NOC2L	Q9Y3T9_K637	DREIQLEISGkER;EIQLEISGkER
1968	Cluster 3	Q15058	KIF14	Q15058_K1118	HDISDkSSSDTSIR
1969	Cluster 3	P62424	RPL7A	P62424_K121	kAAGKGDVPTK;kAAGkGDVPTK
1970	Cluster 3	P62269	RPS18	P62269_K47	kADIDLTK
1971	Cluster 3	P21333	FLNA	P21333_K383	SQGDASkVTAQGPGLEPSGNIANK
1972	Cluster 3	O95071	UBR5	O95071_K337	GSTSkEGEPNLDK;GSTSkEGEPNLDKK
1973	Cluster 3	O95235	KIF20A	O95235_K108	DSFALkSNER
1974	Cluster 3	Q9UQ35	SRRM2	Q9UQ35_K37	GERPDYkGEEELR;GERPDYkGEEELRR;RGERPDYkGEEELR
1975	Cluster 3	Q99832	CCT7	Q99832_K250	AEkDNAEIR
1976	Cluster 3	Q12834	CDC20	Q12834_K66	SSSkVQTTPSKPGGDR;TPGkSSSkVQTTPSKPGGDR
1977	Cluster 3	P99999	CYCS	P99999_K40	kTGQAPGYSYTAANK
1978	Cluster 3	P62917	RPL8	P62917_K144	ASGNYATVISHNPETkK;ASGNYATVISHNPETkkTR
1979	Cluster 3	P62899	RPL31	P62899_K31	EYTINIHkR
1980	Cluster 3	P62424	RPL7A	P62424_K131	AAGkGDVPTkRPPVLR;GDVPTkRPPVLR
1981	Cluster 3	P62424	RPL7A	P62424_K125	AAGkGDVPTK;AAGkGDVPTkRPPVLR;KAAGkGDVPTK;kAAGkGDVPTK
1982	Cluster 3	P62424	RPL7A	P62424_K107	YRPETkQEK
1983	Cluster 3	P61513	RPL37A	P61513_K28	kIEISQHAK
1984	Cluster 3	P61247	RPS3A	P61247_K63	IASDGLkGR;TQGTkIASDGLkGR
1985	Cluster 3	P61247	RPS3A	P61247_K56	TQGTkIASDGLK;TQGTkIASDGLkGR
1986	Cluster 3	P61247	RPS3A	P61247_K152	kTSYAQHQQVR
1987	Cluster 3	P46777	RPL5	P46777_K5	GFVkVVK;GFVkVVkNK
1988	Cluster 3	P46777	RPL5	P46777_K27	EGkTDYYAR;REGkTDYYAR
1989	Cluster 3	P46777	RPL5	P46777_K255	ENPVYEkK;ENPVYEkKPK
1990	Cluster 3	P40429	RPL13A	P40429_K159	YQAVTATLEEkR;YQAVTATLEEkRK
1991	Cluster 3	P39023	RPL3	P39023_K362	ALEkIDLK
1992	Cluster 3	P36578	RPL4	P36578_K269	kAASLkSNYNLPMHK
1993	Cluster 3	P27635	RPL10	P27635_K30	GVPDAkIR
1994	Cluster 3	O43684	BUB3	O43684_K179	ESSLkYQTR;RESSLkYQTR
1995	Cluster 3	O75396	SEC22B	O75396_K178	ANNLSSLSkK;GEALSALDSkANNLSSLSkK
1996		Q9C0E8	LNPK	Q9C0E8_K324	LPEFSFEkR
1997	Cluster 4	Q9Y490	TLN1	Q9Y490_K869	ILADATAkMVEAAK
1998	Cluster 4	Q969G5	CAVIN3	Q969G5_K84	SHDTTSNTLAQLLAkAER
[truncated: 1,346 more rows]

## Sheet: Table S2
Table S2. List of proteins derived from the protein heatmap obtained after two-way ANOVA and hierarchical clustering. The proteins are ordered by ranking according to the heatmap shown in Figure S4. Columns from left to right contain the rank number, the cluster number, the UniProt accession number and the gene name.
#	Cluster	Uniprot ID	Gene names
1	Cluster 1a	Q9NQS3	NECTIN3
2	Cluster 1a	Q9BUE6	ISCA1
3	Cluster 1a	O14936	CASK
4	Cluster 1a	O60547	GMDS
5	Cluster 1a	Q9ULC3	RAB23
6	Cluster 1a	Q99747	NAPG
7	Cluster 1a	O95453	PARN
8	Cluster 1a	Q92785	DPF2
9	Cluster 1a	P23368	ME2
10	Cluster 1a	Q9Y3Y2	CHTOP
11	Cluster 1a	Q9Y2W1	THRAP3
12	Cluster 1a	Q9BUP3	HTATIP2
13	Cluster 1a	P20042	EIF2S2
14	Cluster 1a	P80723	BASP1
15	Cluster 1a	Q9UGI8	TES
16	Cluster 1a	Q96CW1	AP2M1
17	Cluster 1a	P22695	UQCRC2
18	Cluster 1a	P21127	CDK11B
19	Cluster 1a	P08621	SNRNP70
20	Cluster 1a	P11387	TOP1
21	Cluster 1a	Q9NUU7	DDX19A
22	Cluster 1a	Q5JSZ5	PRRC2B
23	Cluster 1a	Q13162	PRDX4
24	Cluster 1a	Q13643	FHL3
25	Cluster 1a	Q96Q45	TMEM237
26	Cluster 1a	Q9H7D7	WDR26
27	Cluster 1a	P09601	HMOX1
28	Cluster 1a	Q9BQC3	DPH2
29	Cluster 1a	Q9BYN0	SRXN1
30	Cluster 1a	Q9BRT9	GINS4
31	Cluster 1a	P62995	TRA2B
32	Cluster 1a	Q9H2D1	SLC25A32
33	Cluster 1a	Q96SN8	CDK5RAP2
34	Cluster 1a	P08574	CYC1
35	Cluster 1a	P52435	POLR2J
36	Cluster 1a	Q9NYY8	FASTKD2
37	Cluster 1a	Q14643	ITPR1
38	Cluster 1a	O14981	BTAF1
39	Cluster 1a	P40937	RFC5
40	Cluster 1a	P63098	PPP3R1
41	Cluster 1a	P0DP23	CALM1
42	Cluster 1a	O14965	AURKA
43	Cluster 1a	O76094	SRP72
44	Cluster 1a	Q12933	TRAF2
45	Cluster 1a	Q9Y6N7	ROBO1
46	Cluster 1a	Q9UPN9	TRIM33
47	Cluster 1a	Q9NXH9	TRMT1
48	Cluster 1a	Q96SI9	STRBP
49	Cluster 1a	O75818	RPP40
50	Cluster 1a	Q8NFV4	ABHD11
51	Cluster 1a	Q9NWM8	FKBP14
52	Cluster 1a	Q8IUF8	RIOX2
53	Cluster 1a	Q8NCG7	DAGLB
54	Cluster 1a	Q86WQ0	NR2C2AP
55	Cluster 1a	Q08378	GOLGA3
56	Cluster 1a	Q6P1Q9	METTL2B
57	Cluster 1a	P18615	NELFE
58	Cluster 1a	Q15386	UBE3C
59	Cluster 1a	Q96EY4	TMA16
60	Cluster 1a	Q96A26	FAM162A
61	Cluster 1a	P14866	HNRNPL
62	Cluster 1a	P15374	UCHL3
63	Cluster 1a	Q9NTK5	OLA1
64	Cluster 1a	Q96CP2	FLYWCH2
65	Cluster 1a	Q969S3	ZNF622
66	Cluster 1a	Q8N108	MIER1
67	Cluster 1a	Q5VYS8	TUT7
68	Cluster 1a	P41227	NAA10
69	Cluster 1a	P53365	ARFIP2
70	Cluster 1a	Q9NRY5	FAM114A2
71	Cluster 1a	Q9Y305	ACOT9
72	Cluster 1a	Q9HB07	MYG1
73	Cluster 1a	Q9C0H2	TTYH3
74	Cluster 1a	Q9BYD2	MRPL9
75	Cluster 1a	Q05519	SRSF11
76	Cluster 1a	Q96GQ5	RUSF1
77	Cluster 1a	Q9Y5N6	ORC6
78	Cluster 1a	Q9UMS4	PRPF19
79	Cluster 1a	Q9UI26	IPO11
80	Cluster 1a	Q9NRX1	PNO1
81	Cluster 1a	Q9H4L7	SMARCAD1
82	Cluster 1a	Q86XI2	NCAPG2
83	Cluster 1a	Q13619	CUL4A
84	Cluster 1a	P52434	POLR2H
85	Cluster 1a	P33240	CSTF2
86	Cluster 1a	A8CG34	POM121C
87	Cluster 1a	P13804	ETFA
88	Cluster 1a	Q9UHI6	DDX20
89	Cluster 1a	Q9NY61	AATF
90	Cluster 1a	Q9NRG0	CHRAC1
91	Cluster 1a	Q9C0D9	SELENOI
92	Cluster 1a	Q9BQE3	TUBA1C
93	Cluster 1a	Q96QC0	PPP1R10
94	Cluster 1a	P55209	NAP1L1
95	Cluster 1a	P42771	CDKN2A
96	Cluster 1a	P29992	GNA11
97	Cluster 1a	P28702	RXRB
98	Cluster 1a	P28288	ABCD3
99	Cluster 1a	P13807	GYS1
100	Cluster 1a	P07437	TUBB
101	Cluster 1a	O00487	PSMD14
102	Cluster 1a	O14979	HNRNPDL
103	Cluster 1a	Q9UNM6	PSMD13
104	Cluster 1a	Q9ULC4	MCTS1
105	Cluster 1a	Q9C0E2	XPO4
106	Cluster 1a	Q92621	NUP205
107	Cluster 1a	Q8WX92	NELFB
108	Cluster 1a	Q8NI27	THOC2
109	Cluster 1a	Q6Y7W6	GIGYF2
110	Cluster 1a	P82675	MRPS5
111	Cluster 1a	P57740	NUP107
112	Cluster 1a	P55060	CSE1L
113	Cluster 1a	P42345	MTOR
114	Cluster 1a	P26599	PTBP1
115	Cluster 1a	P24534	EEF1B2
116	Cluster 1a	O75934	BCAS2
117	Cluster 1a	O75530	EED
118	Cluster 1a	O00267	SUPT5H
119	Cluster 1a	O60502	OGA
120	Cluster 1a	Q9UJX4	ANAPC5
121	Cluster 1a	Q9NYV6	RRN3
122	Cluster 1a	Q96J01	THOC3
123	Cluster 1a	P11216	PYGB
124	Cluster 1a	O75477	ERLIN1
125	Cluster 1a	O15212	PFDN6
126	Cluster 1a	O00566	MPHOSPH10
127	Cluster 1a	O14732	IMPA2
128	Cluster 1a	Q9P2E5	CHPF2
129	Cluster 1a	Q8IWT6	LRRC8A
130	Cluster 1a	Q14126	DSG2
131	Cluster 1a	Q03169	TNFAIP2
132	Cluster 1a	P50454	SERPINH1
133	Cluster 1a	P22314	UBA1
134	Cluster 1a	P06132	UROD
135	Cluster 1a	O43175	PHGDH
136	Cluster 1a	O94903	PLPBP
137	Cluster 1a	Q9Y237	PIN4
138	Cluster 1a	Q8N3U4	STAG2
139	Cluster 1a	Q13155	AIMP2
140	Cluster 1a	P51665	PSMD7
141	Cluster 1a	Q13084	MRPL28
142	Cluster 1a	Q99081	TCF12
143	Cluster 1a	O14734	ACOT8
144	Cluster 1a	Q6RFH5	WDR74
145	Cluster 1a	Q9Y3B9	RRP15
146	Cluster 1a	Q9NW64	RBM22
147	Cluster 1a	Q5T3I0	GPATCH4
148	Cluster 1a	Q10713	PMPCA
149	Cluster 1a	O95831	AIFM1
150	Cluster 1a	P43155	CRAT
151	Cluster 1a	Q9Y6V7	DDX49
152	Cluster 1a	Q9H8H0	NOL11
153	Cluster 1a	Q9H488	POFUT1
154	Cluster 1a	Q16706	MAN2A1
155	Cluster 1a	Q13895	BYSL
156	Cluster 1a	Q12974	PTP4A2
157	Cluster 1a	O96028	NSD2
158	Cluster 1a	O75794	CDC123
159	Cluster 1a	O15371	EIF3D
160	Cluster 1a	O15381	NVL
161	Cluster 1a	Q9BQA1	WDR77
162	Cluster 1a	Q92598	HSPH1
163	Cluster 1a	P53618	COPB1
164	Cluster 1a	O95433	AHSA1
165	Cluster 1a	P04216	THY1
166	Cluster 1a	Q9NT62	ATG3
167	Cluster 1a	Q9NP77	SSU72
168	Cluster 1a	Q9BPX5	ARPC5L
169	Cluster 1a	Q53H82	LACTB2
170	Cluster 1a	Q2TAY7	SMU1
171	Cluster 1a	Q12904	AIMP1
172	Cluster 1a	Q01085	TIAL1
173	Cluster 1a	P61019	RAB2A
174	Cluster 1a	P29372	MPG
175	Cluster 1a	E9PRG8	C11orf98
176	Cluster 1a	P01111	NRAS
177	Cluster 1a	Q9UNX4	WDR3
178	Cluster 1a	Q9H0H5	RACGAP1
179	Cluster 1a	Q8TAD4	SLC30A5
180	Cluster 1a	Q8NEY1	NAV1
181	Cluster 1a	Q8IVH2	FOXP4
182	Cluster 1a	Q15014	MORF4L2
183	Cluster 1a	Q15527	SURF2
184	Cluster 1a	Q9Y5K5	UCHL5
185	Cluster 1a	Q9Y3D9	MRPS23
186	Cluster 1a	Q9UPN6	SCAF8
187	Cluster 1a	Q9UNQ2	DIMT1
188	Cluster 1a	Q9NYL2	MAP3K20
189	Cluster 1a	Q96GM5	SMARCD1
190	Cluster 1a	Q96G23	CERS2
191	Cluster 1a	Q92888	ARHGEF1
192	Cluster 1a	Q8IWZ3	ANKHD1
193	Cluster 1a	P55011	SLC12A2
194	Cluster 1a	O60925	PFDN1
195	Cluster 1a	B7ZAQ6	GPR89A
196	Cluster 1a	E9PAV3	NACA
197	Cluster 1a	Q9Y4W2	LAS1L
198	Cluster 1a	Q9P2J5	LARS1
199	Cluster 1a	Q9NRF9	POLE3
200	Cluster 1a	Q9H9A6	LRRC40
201	Cluster 1a	Q9BVI4	NOC4L
202	Cluster 1a	Q99729	HNRNPAB
203	Cluster 1a	Q969X6	UTP4
204	Cluster 1a	Q15758	SLC1A5
205	Cluster 1a	Q15393	SF3B3
206	Cluster 1a	Q12931	TRAP1
207	Cluster 1a	Q09028	RBBP4
208	Cluster 1a	Q01664	TFAP4
209	Cluster 1a	P43487	RANBP1
210	Cluster 1a	P41252	IARS1
211	Cluster 1a	P36405	ARL3
212	Cluster 1a	P33552	CKS2
213	Cluster 1a	P17980	PSMC3
214	Cluster 1a	P11498	PC
215	Cluster 1a	P07954	FH
216	Cluster 1a	O95864	FADS2
217	Cluster 1a	O14646	CHD1
218	Cluster 1a	O00273	DFFA
219	Cluster 1a	O00410	IPO5
220	Cluster 1a	Q9NVP1	DDX18
221	Cluster 1a	Q9NRN7	AASDHPPT
222	Cluster 1a	Q9H0S4	DDX47
223	Cluster 1a	Q9BSC4	NOL10
224	Cluster 1a	Q99460	PSMD1
225	Cluster 1a	Q8IWA0	WDR75
226	Cluster 1a	Q7L2H7	EIF3M
227	Cluster 1a	Q5SRE5	NUP188
228	Cluster 1a	Q2NL82	TSR1
229	Cluster 1a	Q14997	PSME4
230	Cluster 1a	Q14444	CAPRIN1
231	Cluster 1a	Q13243	SRSF5
232	Cluster 1a	Q12849	GRSF1
233	Cluster 1a	Q12824	SMARCB1
234	Cluster 1a	P78406	RAE1
235	Cluster 1a	P20290	BTF3
236	Cluster 1a	O96019	ACTL6A
237	Cluster 1a	O00762	UBE2C
238	Cluster 1a	O95373	IPO7
239	Cluster 1a	Q9NZ53	PODXL2
240	Cluster 1a	Q9H6S0	YTHDC2
241	Cluster 1a	Q9H583	HEATR1
242	Cluster 1a	Q9H0A0	NAT10
243	Cluster 1a	Q96PZ0	PUS7
244	Cluster 1a	Q8WWQ0	PHIP
245	Cluster 1a	Q7Z4Q2	HEATR3
246	Cluster 1a	Q5JVF3	PCID2
247	Cluster 1a	Q27J81	INF2
248	Cluster 1a	Q13362	PPP2R5C
249	Cluster 1a	Q13206	DDX10
250	Cluster 1a	P42858	HTT
251	Cluster 1a	P30154	PPP2R1B
252	Cluster 1a	P08708	RPS17
253	Cluster 1a	O75691	UTP20
254	Cluster 1a	O15397	IPO8
255	Cluster 1a	O60231	DHX16
256	Cluster 1a	Q9Y6A4	CFAP20
257	Cluster 1a	Q9UJS0	SLC25A13
258	Cluster 1a	Q9P287	BCCIP
259	Cluster 1a	Q9NYK5	MRPL39
260	Cluster 1a	Q9NUQ9	CYRIB
261	Cluster 1a	Q9H061	TMEM126A
262	Cluster 1a	Q8IXM3	MRPL41
263	Cluster 1a	Q6P2E9	EDC4
264	Cluster 1a	Q16540	MRPL23
265	Cluster 1a	Q15269	PWP2
266	Cluster 1a	P82933	MRPS9
267	Cluster 1a	P51398	DAP3
268	Cluster 1a	P49903	SEPHS1
269	Cluster 1a	P49643	PRIM2
270	Cluster 1a	O14925	TIMM23
271	Cluster 1a	P08865	RPSA
272	Cluster 1a	Q9H814	PHAX
273	Cluster 1a	Q6PJT7	ZC3H14
274	Cluster 1a	Q16629	SRSF7
275	Cluster 1a	P79522	PRR3
276	Cluster 1a	P46783	RPS10
277	Cluster 1a	O60613	SELENOF
278	Cluster 1a	O60841	EIF5B
279	Cluster 1a	Q8TED0	UTP15
280	Cluster 1a	Q5T5C0	STXBP5
281	Cluster 1a	Q5SSJ5	HP1BP3
282	Cluster 1a	Q16186	ADRM1
283	Cluster 1a	Q13454	TUSC3
284	Cluster 1a	Q08379	GOLGA2
285	Cluster 1a	P78316	NOP14
286	Cluster 1a	P55010	EIF5
287	Cluster 1a	O95801	TTC4
288	Cluster 1a	O00139	KIF2A
289	Cluster 1a	O75832	PSMD10
290	Cluster 1a	Q9Y4Z0	LSM4
291	Cluster 1a	Q9Y265	RUVBL1
292	Cluster 1a	Q9NX24	NHP2
293	Cluster 1a	Q9NV31	IMP3
294	Cluster 1a	Q9NTX5	ECHDC1
295	Cluster 1a	Q9NQW7	XPNPEP1
296	Cluster 1a	Q96KB5	PBK
297	Cluster 1a	Q8N5M4	TTC9C
298	Cluster 1a	Q6UX04	CWC27
299	Cluster 1a	Q53HL2	CDCA8
300	Cluster 1a	Q16543	CDC37
301	Cluster 1a	Q01081	U2AF1
302	Cluster 1a	P62820	RAB1A
303	Cluster 1a	P62714	PPP2CB
304	Cluster 1a	P41223	BUD31
305	Cluster 1a	O75521	ECI2
306	Cluster 1a	P35249	RFC4
307	Cluster 1a	Q9NZL4	HSPBP1
308	Cluster 1a	Q9H173	SIL1
309	Cluster 1a	Q9BQ39	DDX50
310	Cluster 1a	Q15436	SEC23A
311	Cluster 1a	Q15345	LRRC41
312	Cluster 1a	Q14146	URB2
313	Cluster 1a	Q13151	HNRNPA0
314	Cluster 1a	P82673	MRPS35
315	Cluster 1a	O95456	PSMG1
316	Cluster 1a	O60573	EIF4E2
317	Cluster 1a	O00116	AGPS
318	Cluster 1a	O43719	HTATSF1
319	Cluster 1a	Q9Y276	BCS1L
320	Cluster 1a	Q9H2P9	DPH5
321	Cluster 1a	Q5T280	SPOUT1
322	Cluster 1a	O00442	RTCA
323	Cluster 1a	P43307	SSR1
324	Cluster 1a	Q9BTY7	HGH1
325	Cluster 1a	Q96LD4	TRIM47
326	Cluster 1a	Q8NI60	COQ8A
327	Cluster 1a	Q6YN16	HSDL2
328	Cluster 1a	Q15257	PTPA
329	Cluster 1a	Q14498	RBM39
330	Cluster 1a	P78346	RPP30
331	Cluster 1a	P20936	RASA1
332	Cluster 1a	P52788	SMS
333	Cluster 1a	Q9UMX0	UBQLN1
334	Cluster 1a	Q9UJZ1	STOML2
335	Cluster 1a	Q9P0I2	EMC3
336	Cluster 1a	Q9NVH1	DNAJC11
337	Cluster 1a	Q9H7Z7	PTGES2
338	Cluster 1a	Q9H299	SH3BGRL3
339	Cluster 1a	Q9BW60	ELOVL1
340	Cluster 1a	Q9BSL1	UBAC1
341	Cluster 1a	Q92990	GLMN
342	Cluster 1a	Q16836	HADH
343	Cluster 1a	Q13509	TUBB3
344	Cluster 1a	Q13144	EIF2B5
345	Cluster 1a	P52735	VAV2
346	Cluster 1a	P52209	PGD
347	Cluster 1a	P49591	SARS1
348	Cluster 1a	P48960	ADGRE5
349	Cluster 1a	P48163	ME1
350	Cluster 1a	P35244	RPA3
351	Cluster 1a	P23786	CPT2
352	Cluster 1a	O96008	TOMM40
353	Cluster 1a	O14579	COPE
354	Cluster 1a	O15355	PPM1G
355	Cluster 1a	Q9Y6Y0	IVNS1ABP
356	Cluster 1a	Q9ULX3	NOB1
357	Cluster 1a	Q9UJX5	ANAPC4
358	Cluster 1a	Q9UGM6	WARS2
359	Cluster 1a	Q9UBQ5	EIF3K
360	Cluster 1a	Q9NXF1	TEX10
361	Cluster 1a	Q9NUJ1	ABHD10
362	Cluster 1a	Q9NRG9	AAAS
363	Cluster 1a	Q9BRX2	PELO
364	Cluster 1a	Q8IY81	FTSJ3
365	Cluster 1a	Q7Z478	DHX29
366	Cluster 1a	Q5T4S7	UBR4
367	Cluster 1a	Q14527	HLTF
368	Cluster 1a	Q13395	TARBP1
369	Cluster 1a	Q04656	ATP7A
370	Cluster 1a	P63208	SKP1
371	Cluster 1a	O95140	MFN2
372	Cluster 1a	O75844	ZMPSTE24
373	Cluster 1a	O60287	URB1
374	Cluster 1a	O60884	DNAJA2
375	Cluster 1a	Q9GZL7	WDR12
376	Cluster 1a	Q99832	CCT7
377	Cluster 1a	Q8N543	OGFOD1
378	Cluster 1a	Q13200	PSMD2
379	Cluster 1a	Q04760	GLO1
380	Cluster 1a	Q01105	SET
381	Cluster 1a	P40227	CCT6A
382	Cluster 1a	P30153	PPP2R1A
383	Cluster 1a	P17987	TCP1
384	Cluster 1a	P07686	HEXB
385	Cluster 1a	O75390	CS
386	Cluster 1a	O60684	KPNA6
387	Cluster 1a	O43143	DHX15
388	Cluster 1a	O00148	DDX39A
389	Cluster 1a	O00541	PES1
390	Cluster 1a	Q9Y3D8	AK6
391	Cluster 1a	Q9P2N5	RBM27
392	Cluster 1a	Q9NZ63	C9orf78
393	Cluster 1a	Q9NX62	BPNT2
394	Cluster 1a	Q9H845	ACAD9
395	Cluster 1a	Q9BV20	MRI1
396	Cluster 1a	Q9BTX1	NDC1
397	Cluster 1a	Q9BQ70	TCF25
398	Cluster 1a	Q99714	HSD17B10
399	Cluster 1a	Q96A49	SYAP1
400	Cluster 1a	Q15061	WDR43
401	Cluster 1a	Q14839	CHD4
402	Cluster 1a	Q0VDF9	HSPA14
403	Cluster 1a	Q08170	SRSF4
404	Cluster 1a	Q05193	DNM1
405	Cluster 1a	P99999	CYCS
406	Cluster 1a	P62081	RPS7
407	Cluster 1a	P61978	HNRNPK
408	Cluster 1a	P31942	HNRNPH3
409	Cluster 1a	P10809	HSPD1
410	Cluster 1a	P06744	GPI
411	Cluster 1a	O94874	UFL1
412	Cluster 1a	O75821	EIF3G
413	Cluster 1a	O75439	PMPCB
414	Cluster 1a	O75533	SF3B1
415	Cluster 1a	Q9Y3D7	PAM16
416	Cluster 1a	Q9Y285	FARSA
417	Cluster 1a	Q9UPU5	USP24
418	Cluster 1a	Q9NZM5	NOP53
419	Cluster 1a	Q9BY43	CHMP4A
420	Cluster 1a	Q99497	PARK7
421	Cluster 1a	Q96E11	MRRF
422	Cluster 1a	Q8WYP5	AHCTF1
423	Cluster 1a	Q8WWY3	PRPF31
424	Cluster 1a	Q8N1F7	NUP93
425	Cluster 1a	Q6PKG0	LARP1
426	Cluster 1a	Q14694	USP10
427	Cluster 1a	Q13148	TARDBP
428	Cluster 1a	P62195	PSMC5
429	Cluster 1a	P61960	UFM1
430	Cluster 1a	P54886	ALDH18A1
431	Cluster 1a	P54136	RARS1
432	Cluster 1a	P53701	HCCS
433	Cluster 1a	P43686	PSMC4
434	Cluster 1a	P43243	MATR3
435	Cluster 1a	P31939	ATIC
436	Cluster 1a	P26368	U2AF2
437	Cluster 1a	P13693	TPT1
438	Cluster 1a	P11908	PRPS2
439	Cluster 1a	O95425	SVIL
440	Cluster 1a	O15027	SEC16A
441	Cluster 1a	O60664	PLIN3
442	Cluster 1a	Q9UI30	TRMT112
443	Cluster 1a	Q9NX40	OCIAD1
444	Cluster 1a	Q9BUJ2	HNRNPUL1
445	Cluster 1a	Q8NFH4	NUP37
446	Cluster 1a	Q13263	TRIM28
447	Cluster 1a	Q13185	CBX3
448	Cluster 1a	P35637	FUS
449	Cluster 1a	P09429	HMGB1
450	Cluster 1a	P27695	APEX1
451	Cluster 1a	Q9NVN8	GNL3L
452	Cluster 1a	Q9H9B4	SFXN1
453	Cluster 1a	Q5TEC6	H3-7
454	Cluster 1a	Q15059	BRD3
455	Cluster 1a	P63279	UBE2I
456	Cluster 1a	P62333	PSMC6
457	Cluster 1a	P46782	RPS5
458	Cluster 1a	P46777	RPL5
459	Cluster 1a	P40926	MDH2
460	Cluster 1a	P27348	YWHAQ
461	Cluster 1a	P22626	HNRNPA2B1
462	Cluster 1a	P11142	HSPA8
463	Cluster 1a	P09874	PARP1
464	Cluster 1a	P10114	RAP2A
465	Cluster 1a	Q9Y314	NOSIP
466	Cluster 1a	Q9UNN5	FAF1
467	Cluster 1a	Q9UNE7	STUB1
468	Cluster 1a	Q9NR50	EIF2B3
469	Cluster 1a	Q9NR45	NANS
470	Cluster 1a	Q9GZP4	PITHD1
471	Cluster 1a	Q92626	PXDN
472	Cluster 1a	Q6DKI1	RPL7L1
473	Cluster 1a	Q5TDH0	DDI2
474	Cluster 1a	Q5SY16	NOL9
475	Cluster 1a	Q14669	TRIP12
476	Cluster 1a	Q09161	NCBP1
477	Cluster 1a	Q05932	FPGS
478	Cluster 1a	P54687	BCAT1
479	Cluster 1a	P53611	RABGGTB
480	Cluster 1a	P49915	GMPS
481	Cluster 1a	P49773	HINT1
482	Cluster 1a	P46926	GNPDA1
483	Cluster 1a	P38646	HSPA9
484	Cluster 1a	P35573	AGL
485	Cluster 1a	P34932	HSPA4
486	Cluster 1a	P10515	DLAT
487	Cluster 1a	P06748	NPM1
488	Cluster 1a	P06733	ENO1
489	Cluster 1a	P05141	SLC25A5
490	Cluster 1a	O60832	DKC1
491	Cluster 1a	O43852	CALU
492	Cluster 1a	O43390	HNRNPR
493	Cluster 1a	O43795	MYO1B
494	Cluster 1a	Q9Y5A9	YTHDF2
495	Cluster 1a	Q9Y263	PLAA
496	Cluster 1a	Q9UKD2	MRTO4
497	Cluster 1a	Q9UI10	EIF2B4
498	Cluster 1a	Q9NRV9	HEBP1
499	Cluster 1a	Q9HD15	SRA1
500	Cluster 1a	Q9H9T3	ELP3
501	Cluster 1a	Q9H0C8	ILKAP
502	Cluster 1a	Q9BYG3	NIFK
503	Cluster 1a	Q99614	TTC1
504	Cluster 1a	Q92900	UPF1
505	Cluster 1a	Q8TEQ6	GEMIN5
506	Cluster 1a	Q8N183	NDUFAF2
507	Cluster 1a	Q86UE4	MTDH
508	Cluster 1a	Q7Z5L9	IRF2BP2
509	Cluster 1a	Q15785	TOMM34
510	Cluster 1a	Q14320	FAM50A
511	Cluster 1a	Q13501	SQSTM1
512	Cluster 1a	Q13310	PABPC4
513	Cluster 1a	Q05682	CALD1
514	Cluster 1a	P61964	WDR5
515	Cluster 1a	P35268	RPL22
516	Cluster 1a	P12270	TPR
517	Cluster 1a	P09012	SNRPA
518	Cluster 1a	O43396	TXNL1
519	Cluster 1a	O43617	TRAPPC3
520	Cluster 1a	Q9Y2X3	NOP58
521	Cluster 1a	Q9Y266	NUDC
522	Cluster 1a	Q9NZB2	FAM120A
523	Cluster 1a	Q9NVI7	ATAD3A
524	Cluster 1a	Q9HAV7	GRPEL1
525	Cluster 1a	Q96AE4	FUBP1
526	Cluster 1a	Q92688	ANP32B
527	Cluster 1a	Q8NC51	SERBP1
528	Cluster 1a	Q7L014	DDX46
529	Cluster 1a	Q6PIU2	NCEH1
530	Cluster 1a	Q08257	CRYZ
531	Cluster 1a	Q08209	PPP3CA
532	Cluster 1a	Q07666	KHDRBS1
533	Cluster 1a	Q06830	PRDX1
534	Cluster 1a	Q02790	FKBP4
535	Cluster 1a	Q01433	AMPD2
536	Cluster 1a	P54727	RAD23B
537	Cluster 1a	P54577	YARS1
538	Cluster 1a	P47756	CAPZB
539	Cluster 1a	P42696	RBM34
540	Cluster 1a	P42330	AKR1C3
541	Cluster 1a	P41091	EIF2S3
542	Cluster 1a	P27694	RPA1
543	Cluster 1a	P26447	S100A4
544	Cluster 1a	P23246	SFPQ
545	Cluster 1a	P22307	SCP2
546	Cluster 1a	P20700	LMNB1
547	Cluster 1a	P08240	SRPRA
548	Cluster 1a	P08238	HSP90AB1
549	Cluster 1a	P05198	EIF2S1
550	Cluster 1a	P05023	ATP1A1
551	Cluster 1a	P02452	COL1A1
552	Cluster 1a	P00367	GLUD1
553	Cluster 1a	O76021	RSL1D1
554	Cluster 1a	O75494	SRSF10
555	Cluster 1a	O75131	CPNE3
556	Cluster 1a	O75347	TBCA
557	Cluster 1a	Q9NPA8	ENY2
558	Cluster 1a	Q53GS7	GLE1
559	Cluster 1a	Q13547	HDAC1
560	Cluster 1a	P30838	ALDH3A1
561	Cluster 1a	P53621	COPA
562	Cluster 1a	Q96JJ7	TMX3
563	Cluster 1a	Q8WZA0	LZIC
564	Cluster 1a	Q3KQU3	MAP7D1
565	Cluster 1a	Q13685	AAMP
566	Cluster 1a	Q12788	TBL3
567	Cluster 1a	P48556	PSMD8
568	Cluster 1a	O43491	EPB41L2
569	Cluster 1a	P00390	GSR
570	Cluster 1a	Q9Y5S9	RBM8A
571	Cluster 1a	Q9GZR2	REXO4
572	Cluster 1a	Q9BXJ9	NAA15
573	Cluster 1a	Q9BV86	NTMT1
574	Cluster 1a	Q8WU79	SMAP2
575	Cluster 1a	Q5BKZ1	ZNF326
576	Cluster 1a	P52594	AGFG1
577	Cluster 1a	O75151	PHF2
578	Cluster 1a	P16070	CD44
579	Cluster 1a	Q9UBK8	MTRR
580	Cluster 1a	Q9NWU2	GID8
581	Cluster 1a	Q9BXY0	MAK16
582	Cluster 1a	Q92973	TNPO1
583	Cluster 1a	Q01813	PFKP
584	Cluster 1a	P62495	ETF1
585	Cluster 1a	P51692	STAT5B
586	Cluster 1a	P26641	EEF1G
587	Cluster 1a	P08754	GNAI3
588	Cluster 1a	O43847	NRDC
589	Cluster 1a	O75312	ZPR1
590	Cluster 1a	Q9NQ55	PPAN
591	Cluster 1a	Q9H1E3	NUCKS1
592	Cluster 1a	Q96IR7	HPDL
593	Cluster 1a	Q96EP5	DAZAP1
594	Cluster 1a	Q8IWE2	FAM114A1
595	Cluster 1a	Q12874	SF3A3
596	Cluster 1a	Q01658	DR1
597	Cluster 1a	O95394	PGM3
598	Cluster 1a	P00533	EGFR
599	Cluster 1a	Q9UQ13	SHOC2
600	Cluster 1a	Q9UPN3	MACF1
601	Cluster 1a	Q9NX58	LYAR
602	Cluster 1a	Q9H7B2	RPF2
603	Cluster 1a	Q9BVP2	GNL3
604	Cluster 1a	Q99986	VRK1
605	Cluster 1a	Q96M27	PRRC1
606	Cluster 1a	Q96GM8	TOE1
607	Cluster 1a	Q6EMK4	VASN
608	Cluster 1a	Q15637	SF1
609	Cluster 1a	P29317	EPHA2
610	Cluster 1a	P17655	CAPN2
611	Cluster 1a	O43432	EIF4G3
612	Cluster 1a	O95202	LETM1
613	Cluster 1a	Q9Y4X0	AMMECR1
614	Cluster 1a	Q96P11	NSUN5
615	Cluster 1a	Q96BK5	PINX1
616	Cluster 1a	Q969U7	PSMG2
617	Cluster 1a	Q8WVY7	UBLCP1
618	Cluster 1a	Q8TDD1	DDX54
619	Cluster 1a	Q7L1Q6	BZW1
620	Cluster 1a	Q5VYK3	ECPAS
621	Cluster 1a	Q14919	DRAP1
622	Cluster 1a	P21266	GSTM3
623	Cluster 1a	O14980	XPO1
624	Cluster 1a	O43809	NUDT21
625	Cluster 1a	Q9Y376	CAB39
626	Cluster 1a	Q9Y2T3	GDA
627	Cluster 1a	Q99848	EBNA1BP2
628	Cluster 1a	Q99623	PHB2
629	Cluster 1a	Q96TA1	NIBAN2
630	Cluster 1a	Q96K17	BTF3L4
631	Cluster 1a	Q96C19	EFHD2
632	Cluster 1a	Q8TDN6	BRIX1
633	Cluster 1a	Q86UV5	USP48
634	Cluster 1a	Q6P996	PDXDC1
635	Cluster 1a	Q5T9A4	ATAD3B
636	Cluster 1a	Q16401	PSMD5
637	Cluster 1a	Q15836	VAMP3
638	Cluster 1a	Q15582	TGFBI
639	Cluster 1a	Q15113	PCOLCE
640	Cluster 1a	Q14376	GALE
641	Cluster 1a	Q14195	DPYSL3
642	Cluster 1a	Q13823	GNL2
643	Cluster 1a	Q10471	GALNT2
644	Cluster 1a	Q04837	SSBP1
645	Cluster 1a	P52895	AKR1C2
646	Cluster 1a	P49321	NASP
647	Cluster 1a	P47712	PLA2G4A
648	Cluster 1a	P37840	SNCA
649	Cluster 1a	P35610	SOAT1
650	Cluster 1a	P35232	PHB1
651	Cluster 1a	P31327	CPS1
652	Cluster 1a	P30085	CMPK1
653	Cluster 1a	P29373	CRABP2
654	Cluster 1a	P24821	TNC
655	Cluster 1a	P19338	NCL
656	Cluster 1a	P18754	RCC1
657	Cluster 1a	P17812	CTPS1
658	Cluster 1a	P10599	TXN
659	Cluster 1a	P10253	GAA
660	Cluster 1a	P06737	PYGL
661	Cluster 1a	P04083	ANXA1
662	Cluster 1a	O95486	SEC24A
663	Cluster 1a	O95163	ELP1
664	Cluster 1a	O94905	ERLIN2
665	Cluster 1a	O76003	GLRX3
666	Cluster 1a	O75937	DNAJC8
667	Cluster 1a	O43447	PPIH
668	Cluster 1a	O60701	UGDH
669	Cluster 1a	Q9Y680	FKBP7
670	Cluster 1a	Q9UJ72	ANXA10
671	Cluster 1a	Q9NVM4	PRMT7
672	Cluster 1a	Q9H8H2	DDX31
673	Cluster 1a	Q9H7C4	SYNC
674	Cluster 1a	Q9GZY8	MFF
675	Cluster 1a	Q8N1G4	LRRC47
676	Cluster 1a	Q16763	UBE2S
677	Cluster 1a	P98082	DAB2
678	Cluster 1a	P51571	SSR4
679	Cluster 1a	P27701	CD82
680	Cluster 1a	P12036	NEFH
681	Cluster 1a	O75396	SEC22B
682	Cluster 1a	O14737	PDCD5
683	Cluster 1a	O43805	SSNA1
684	Cluster 1a	Q9UNF1	MAGED2
685	Cluster 1a	Q9UKN8	GTF3C4
686	Cluster 1a	Q9P258	RCC2
687	Cluster 1a	Q9NWV4	CZIB
688	Cluster 1a	Q9HAD4	WDR41
689	Cluster 1a	Q9BYX2	TBC1D2
690	Cluster 1a	Q99661	KIF2C
691	Cluster 1a	Q6YHK3	CD109
692	Cluster 1a	Q6NUK1	SLC25A24
693	Cluster 1a	Q15050	RRS1
694	Cluster 1a	P48507	GCLM
695	Cluster 1a	P19623	SRM
696	Cluster 1a	O95881	TXNDC12
697	Cluster 1a	O00154	ACOT7
698	Cluster 1a	O43172	PRPF4
699	Cluster 1a	Q9NQ29	LUC7L
700	Cluster 1a	Q9HAU0	PLEKHA5
701	Cluster 1a	Q9BRP4	PAAF1
702	Cluster 1a	Q8TBC4	UBA3
703	Cluster 1a	Q86TI2	DPP9
704	Cluster 1a	Q13601	KRR1
705	Cluster 1a	P82970	HMGN5
706	Cluster 1a	P55036	PSMD4
707	Cluster 1a	O60828	PQBP1
708	Cluster 1a	P53041	PPP5C
709	Cluster 1a	Q9Y3T9	NOC2L
710	Cluster 1a	Q96GQ7	DDX27
711	Cluster 1a	Q15287	RNPS1
712	Cluster 1a	Q13363	CTBP1
713	Cluster 1a	Q01469	FABP5
714	Cluster 1a	P49257	LMAN1
715	Cluster 1a	P31943	HNRNPH1
716	Cluster 1a	P22087	FBL
717	Cluster 1a	O95478	NSA2
718	Cluster 1a	O75367	MACROH2A1
719	Cluster 1a	O00743	PPP6C
720	Cluster 1a	O14818	PSMA7
721	Cluster 1a	Q9UL40	ZNF346
722	Cluster 1a	Q96S59	RANBP9
723	Cluster 1a	Q8NBJ5	COLGALT1
724	Cluster 1a	Q6PCE3	PGM2L1
725	Cluster 1a	P54709	ATP1B3
726	Cluster 1a	P52907	CAPZA1
727	Cluster 1a	P31153	MAT2A
728	Cluster 1a	P21796	VDAC1
729	Cluster 1a	P17931	LGALS3
730	Cluster 1a	P17544	ATF7
731	Cluster 1a	P11310	ACADM
732	Cluster 1a	P09417	QDPR
733	Cluster 1a	A1X283	SH3PXD2B
734	Cluster 1a	P00558	PGK1
735	Cluster 1a	Q9Y617	PSAT1
736	Cluster 1a	Q9NY12	GAR1
737	Cluster 1a	Q15904	ATP6AP1
738	Cluster 1a	O43488	AKR7A2
739	Cluster 1a	P60174	TPI1
740	Cluster 1a	Q9Y3B3	TMED7
741	Cluster 1a	Q9UHN6	CEMIP2
742	Cluster 1a	Q8IYB3	SRRM1
743	Cluster 1a	Q15418	RPS6KA1
744	Cluster 1a	P28827	PTPRM
745	Cluster 1a	P62873	GNB1
746	Cluster 1a	Q86X55	CARM1
747	Cluster 1a	Q15046	KARS1
748	Cluster 1a	P62241	RPS8
749	Cluster 1a	P49458	SRP9
750	Cluster 1a	P38117	ETFB
751	Cluster 1a	P00568	AK1
752	Cluster 1a	P36957	DLST
753	Cluster 1a	Q9H6Y2	WDR55
754	Cluster 1a	Q99575	POP1
755	Cluster 1a	Q8WU90	ZC3H15
756	Cluster 1a	Q7Z739	YTHDF3
757	Cluster 1a	Q5NDL2	EOGT
758	Cluster 1a	Q13257	MAD2L1
759	Cluster 1a	P38159	RBMX
760	Cluster 1a	O14519	CDK2AP1
761	Cluster 1a	P06454	PTMA
762	Cluster 1a	Q9NVU7	SDAD1
763	Cluster 1a	Q96FX8	PERP
764	Cluster 1a	Q86UK7	ZNF598
765	Cluster 1a	A0MZ66	SHTN1
766	Cluster 1a	Q14C86	GAPVD1
767	Cluster 1a	Q9UQ80	PA2G4
768	Cluster 1a	Q9BTZ2	DHRS4
769	Cluster 1a	Q12792	TWF1
770	Cluster 1a	P46087	NOP2
771	Cluster 1a	P29692	EEF1D
772	Cluster 1a	O75116	ROCK2
773	Cluster 1a	O75153	CLUH
774	Cluster 1a	Q9NYU1	UGGT2
775	Cluster 1a	Q9NW13	RBM28
776	Cluster 1a	Q9H2H9	SLC38A1
777	Cluster 1a	Q9BXP5	SRRT
778	Cluster 1a	Q96T37	RBM15
779	Cluster 1a	Q15437	SEC23B
780	Cluster 1a	Q15369	ELOC
781	Cluster 1a	Q14978	NOLC1
782	Cluster 1a	Q14192	FHL2
783	Cluster 1a	Q13428	TCOF1
784	Cluster 1a	P61081	UBE2M
785	Cluster 1a	P60468	SEC61B
786	Cluster 1a	P41236	PPP1R2
787	Cluster 1a	P37837	TALDO1
788	Cluster 1a	P05455	SSB
789	Cluster 1a	O60869	EDF1
790	Cluster 1a	O00567	NOP56
791	Cluster 1a	O43818	RRP9
792	Cluster 1a	Q9UKV3	ACIN1
793	Cluster 1a	Q96PK6	RBM14
794	Cluster 1a	Q8WW12	PCNP
795	Cluster 1a	Q15819	UBE2V2
796	Cluster 1a	Q15233	NONO
797	Cluster 1a	Q14247	CTTN
798	Cluster 1a	P63104	YWHAZ
799	Cluster 1a	P61313	RPL15
800	Cluster 1a	P61247	RPS3A
801	Cluster 1a	O43670	ZNF207
802	Cluster 1a	P57088	TMEM33
803	Cluster 1a	Q8NFC6	BOD1L1
804	Cluster 1a	Q14677	CLINT1
805	Cluster 1a	Q13435	SF3B2
806	Cluster 1a	P62917	RPL8
807	Cluster 1a	P62273	RPS29
808	Cluster 1a	P52888	THOP1
809	Cluster 1a	P15170	GSPT1
810	Cluster 1a	P42677	RPS27
811	Cluster 1a	Q9Y2Z0	SUGT1
812	Cluster 1a	Q9Y295	DRG1
813	Cluster 1a	Q9NSD9	FARSB
814	Cluster 1a	Q9HBL8	NMRAL1
815	Cluster 1a	Q15370	ELOB
816	Cluster 1a	Q08752	PPID
817	Cluster 1a	Q07955	SRSF1
818	Cluster 1a	Q01518	CAP1
819	Cluster 1a	P98175	RBM10
820	Cluster 1a	P61604	HSPE1
821	Cluster 1a	P52298	NCBP2
822	Cluster 1a	P51812	RPS6KA3
823	Cluster 1a	P50914	RPL14
824	Cluster 1a	P15880	RPS2
825	Cluster 1a	P10412	H1-4
826	Cluster 1a	O75569	PRKRA
827	Cluster 1a	O14776	TCERG1
828	Cluster 1a	O43678	NDUFA2
829	Cluster 1a	Q9NYF8	BCLAF1
830	Cluster 1a	Q96S82	UBL7
831	Cluster 1a	Q07020	RPL18
832	Cluster 1a	P62750	RPL23A
833	Cluster 1a	P62269	RPS18
834	Cluster 1a	P26373	RPL13
835	Cluster 1a	P40429	RPL13A
836	Cluster 1a	Q9Y230	RUVBL2
837	Cluster 1a	Q9BY44	EIF2A
838	Cluster 1a	Q15645	TRIP13
839	Cluster 1a	P62701	RPS4X
840	Cluster 1a	P62424	RPL7A
841	Cluster 1a	P62277	RPS13
842	Cluster 1a	P62249	RPS16
843	Cluster 1a	P55769	SNU13
844	Cluster 1a	P50990	CCT8
845	Cluster 1a	P48444	ARCN1
846	Cluster 1a	P13073	COX4I1
847	Cluster 1a	O43242	PSMD3
848	Cluster 1a	P07910	HNRNPC
849	Cluster 1a	Q9H967	WDR76
850	Cluster 1a	Q9H3K2	GHITM
851	Cluster 1a	Q99700	ATXN2
852	Cluster 1a	P62316	SNRPD2
853	Cluster 1a	P52272	HNRNPM
854	Cluster 1a	O94906	PRPF6
855	Cluster 1a	P46778	RPL21
856	Cluster 1a	Q9UBU9	NXF1
857	Cluster 1a	Q9NV06	DCAF13
858	Cluster 1a	Q9NTJ3	SMC4
859	Cluster 1a	Q9NSI2	SLX9
860	Cluster 1a	Q9BZK7	TBL1XR1
861	Cluster 1a	Q99961	SH3GL1
862	Cluster 1a	Q96A33	CCDC47
863	Cluster 1a	Q6DD88	ATL3
864	Cluster 1a	Q5JTH9	RRP12
865	Cluster 1a	P50502	ST13
866	Cluster 1a	P49770	EIF2B2
867	Cluster 1a	P07814	EPRS1
868	Cluster 1a	O75608	LYPLA1
869	Cluster 1a	P04920	SLC4A2
870	Cluster 1a	Q9Y221	NIP7
871	Cluster 1a	P11766	ADH5
872	Cluster 1a	Q86YP4	GATAD2A
873	Cluster 1a	Q9Y5B9	SUPT16H
874	Cluster 1a	Q9BZE1	MRPL37
875	Cluster 1a	Q15717	ELAVL1
876	Cluster 1a	Q14103	HNRNPD
877	Cluster 1a	Q08945	SSRP1
878	Cluster 1a	Q00839	HNRNPU
879	Cluster 1a	P62753	RPS6
880	Cluster 1a	P39023	RPL3
881	Cluster 1a	P36578	RPL4
882	Cluster 1a	P11940	PABPC1
883	Cluster 1a	P28331	NDUFS1
884	Cluster 1a	Q96DI7	SNRNP40
885	Cluster 1a	Q92841	DDX17
886	Cluster 1a	Q92769	HDAC2
887	Cluster 1a	Q15459	SF3A1
888	Cluster 1a	Q15366	PCBP2
889	Cluster 1a	Q13283	G3BP1
890	Cluster 1a	P68104	EEF1A1
891	Cluster 1a	P51532	SMARCA4
892	Cluster 1a	P49368	CCT3
893	Cluster 1a	P30050	RPL12
894	Cluster 1a	P22234	PAICS
895	Cluster 1a	P0CG47	UBB
896	Cluster 1a	O60506	SYNCRIP
897	Cluster 1a	O15347	HMGB3
898	Cluster 1a	O43837	IDH3B
899	Cluster 1a	Q9BRP8	PYM1
900	Cluster 1a	Q96C86	DCPS
901	Cluster 1a	Q93008	USP9X
902	Cluster 1a	Q7Z2W9	MRPL21
903	Cluster 1a	Q08J23	NSUN2
904	Cluster 1a	P51580	TPMT
905	Cluster 1a	P26583	HMGB2
906	Cluster 1a	P18124	RPL7
907	Cluster 1a	P09001	MRPL3
908	Cluster 1a	P06493	CDK1
909	Cluster 1a	O94826	TOMM70
910	Cluster 1a	P05388	RPLP0
911	Cluster 1a	Q9Y696	CLIC4
912	Cluster 1a	Q9Y605	MRFAP1
913	Cluster 1a	Q9Y2L1	DIS3
914	Cluster 1a	Q9H5V9	STEEP1
915	Cluster 1a	Q969G3	SMARCE1
916	Cluster 1a	Q92922	SMARCC1
917	Cluster 1a	Q14684	RRP1B
918	Cluster 1a	P62877	RBX1
919	Cluster 1a	P45973	CBX5
920	Cluster 1a	P20020	ATP2B1
921	Cluster 1a	P11717	IGF2R
922	Cluster 1a	P06756	ITGAV
923	Cluster 1a	P02786	TFRC
924	Cluster 1a	O75534	CSDE1
925	Cluster 1a	O00571	DDX3X
926	Cluster 1a	O60313	OPA1
927	Cluster 1a	Q9Y3C1	NOP16
928	Cluster 1a	Q9Y262	EIF3L
929	Cluster 1a	Q9UHX1	PUF60
930	Cluster 1a	Q9UBV8	PEF1
931	Cluster 1a	Q9BZX2	UCK2
932	Cluster 1a	Q9BZE4	GTPBP4
933	Cluster 1a	Q96RP9	GFM1
934	Cluster 1a	Q96D46	NMD3
935	Cluster 1a	Q8WTT2	NOC3L
936	Cluster 1a	Q8TD16	BICD2
937	Cluster 1a	Q8TCG1	CIP2A
938	Cluster 1a	Q7Z6Z7	HUWE1
939	Cluster 1a	Q71RC2	LARP4
940	Cluster 1a	Q5VTR2	RNF20
941	Cluster 1a	Q5U5X0	LYRM7
942	Cluster 1a	Q15397	PUM3
943	Cluster 1a	Q15056	EIF4H
944	Cluster 1a	Q15008	PSMD6
945	Cluster 1a	P78371	CCT2
946	Cluster 1a	P78347	GTF2I
947	Cluster 1a	P78344	EIF4G2
948	Cluster 1a	P62826	RAN
949	Cluster 1a	P62191	PSMC1
950	Cluster 1a	P50991	CCT4
951	Cluster 1a	P48643	CCT5
952	Cluster 1a	P35222	CTNNB1
953	Cluster 1a	P20839	IMPDH1
954	Cluster 1a	P17844	DDX5
955	Cluster 1a	P13639	EEF2
956	Cluster 1a	P11802	CDK4
957	Cluster 1a	P08670	VIM
958	Cluster 1a	O60610	DIAPH1
959	Cluster 1a	O00458	IFRD1
960	Cluster 1a	O43709	BUD23
961	Cluster 1a	Q9NTZ6	RBM12
962	Cluster 1a	Q9NR30	DDX21
963	Cluster 1a	Q9H6F5	CCDC86
964	Cluster 1a	Q8IWS0	PHF6
965	Cluster 1a	Q29RF7	PDS5A
966	Cluster 1a	Q14671	PUM1
967	Cluster 1a	Q14232	EIF2B1
968	Cluster 1a	Q14137	BOP1
969	Cluster 1a	Q13347	EIF3I
970	Cluster 1a	Q02241	KIF23
971	Cluster 1a	P60228	EIF3E
972	Cluster 1a	P46013	MKI67
973	Cluster 1a	P35998	PSMC2
974	Cluster 1a	P28074	PSMB5
975	Cluster 1a	P28072	PSMB6
976	Cluster 1a	P26358	DNMT1
977	Cluster 1a	P09651	HNRNPA1
978	Cluster 1a	O95239	KIF4A
979	Cluster 1a	O95347	SMC2
980	Cluster 1a	Q9Y3F4	STRAP
981	Cluster 1a	Q9UQ35	SRRM2
982	Cluster 1a	Q9H4A3	WNK1
983	Cluster 1a	Q9BTE3	MCMBP
984	Cluster 1a	Q99613	EIF3C
985	Cluster 1a	Q96I24	FUBP3
986	Cluster 1a	Q8N8S7	ENAH
987	Cluster 1a	Q8N163	CCAR2
988	Cluster 1a	Q14152	EIF3A
989	Cluster 1a	Q13573	SNW1
990	Cluster 1a	P55884	EIF3B
991	Cluster 1a	O15372	EIF3H
992	Cluster 1a	O43684	BUB3
993	Cluster 1a	Q9GZZ1	NAA50
994	Cluster 1a	Q8NCA5	FAM98A
995	Cluster 1a	Q02543	RPL18A
996	Cluster 1a	P63244	RACK1
997	Cluster 1a	P62851	RPS25
998	Cluster 1a	P62263	RPS14
999	Cluster 1a	P52948	NUP98
1000	Cluster 1a	P51858	HDGF
1001	Cluster 1a	P46776	RPL27A
1002	Cluster 1a	O75083	WDR1
1003	Cluster 1a	P23396	RPS3
1004	Cluster 1a	Q9Y399	MRPS2
1005	Cluster 1a	Q9H2H8	PPIL3
1006	Cluster 1a	P83731	RPL24
1007	Cluster 1a	P27635	RPL10
1008	Cluster 1a	O94776	MTA2
1009	Cluster 1a	P14678	SNRPB
1010	Cluster 1a	Q99873	PRMT1
1011	Cluster 1a	Q8NI36	WDR36
1012	Cluster 1a	P62888	RPL30
1013	Cluster 1a	P62847	RPS24
1014	Cluster 1a	P62314	SNRPD1
1015	Cluster 1a	P55081	MFAP1
1016	Cluster 1a	O60825	PFKFB2
1017	Cluster 1a	P35659	DEK
1018	Cluster 1a	Q86UY6	NAA40
1019	Cluster 1a	Q5QJE6	DNTTIP2
1020	Cluster 1a	Q3KQV9	UAP1L1
1021	Cluster 1a	Q15654	TRIP6
1022	Cluster 1a	P50402	EMD
1023	Cluster 1a	Q12882	DPYD
1024	Cluster 1a	Q93009	USP7
1025	Cluster 1a	Q92576	PHF3
1026	Cluster 1a	Q8NFH5	NUP35
1027	Cluster 1a	Q5QNW6	H2BC18
1028	Cluster 1a	P36507	MAP2K2
1029	Cluster 1a	O43395	PRPF3
1030	Cluster 1a	O00499	BIN1
1031	Cluster 1a	O14744	PRMT5
1032	Cluster 1a	Q8N8A6	DDX51
1033	Cluster 1a	Q9UBB6	NCDN
1034	Cluster 1a	Q86U90	YRDC
1035	Cluster 1a	O94875	SORBS2
1036	Cluster 1a	P05423	POLR3D
1037	Cluster 1a	Q9Y606	PUS1
1038	Cluster 1a	Q8NBM4	UBAC2
1039	Cluster 1a	Q5T160	RARS2
1040	Cluster 1a	P31749	AKT1
1041	Cluster 1a	Q12972	PPP1R8
1042	Cluster 1a	Q9UBC2	EPS15L1
1043	Cluster 1a	Q9P0V3	SH3BP4
1044	Cluster 1a	O94808	GFPT2
1045	Cluster 1a	Q96RL1	UIMC1
1046	Cluster 1a	Q7Z3B1	NEGR1
1047	Cluster 1a	Q6P1N9	TATDN1
1048	Cluster 1a	Q15746	MYLK
1049	Cluster 1a	Q5SNT2	TMEM201
1050	Cluster 1a	Q9Y657	SPIN1
1051	Cluster 1a	O95707	POP4
1052	Cluster 1a	Q5HYI8	RABL3
1053	Cluster 1a	Q9Y546	LRRC42
1054	Cluster 1a	Q99720	SIGMAR1
1055	Cluster 1a	Q6UW63	POGLUT2
1056	Cluster 1a	Q8TB52	FBXO30
1057	Cluster 1a	Q9P2B2	PTGFRN
1058	Cluster 1a	Q9BXB5	OSBPL10
1059	Cluster 1a	Q9BRX5	GINS3
1060	Cluster 1a	P15104	GLUL
1061	Cluster 1a	Q8IUD2	ERC1
1062	Cluster 1a	Q8TBQ9	TMEM167A
1063	Cluster 1a	Q68D91	MBLAC2
1064	Cluster 1a	P53999	SUB1
1065	Cluster 1a	O15269	SPTLC1
1066	Cluster 1a	P23219	PTGS1
1067	Cluster 1a	Q9NY93	DDX56
1068	Cluster 1a	Q9BY50	SEC11C
1069	Cluster 1a	Q5TC12	ATPAF1
1070	Cluster 1a	Q01974	ROR2
1071	Cluster 1a	A5PLL7	PEDS1
1072	Cluster 1a	Q00403	GTF2B
1073	Cluster 1a	Q92599	SEPTIN8
1074	Cluster 1a	Q8N129	CNPY4
1075	Cluster 1a	Q7Z392	TRAPPC11
1076	Cluster 1a	Q12929	EPS8
1077	Cluster 1a	P19174	PLCG1
1078	Cluster 1a	P21912	SDHB
1079	Cluster 1a	Q9BUR5	APOO
1080	Cluster 1a	Q99436	PSMB7
1081	Cluster 1a	O00186	STXBP3
1082	Cluster 1a	P35606	COPB2
1083	Cluster 1a	Q9Y2D5	PALM2AKAP2
1084	Cluster 1a	Q9UNP9	PPIE
1085	Cluster 1a	Q9H2G2	SLK
1086	Cluster 1a	Q92878	RAD50
1087	Cluster 1a	Q5T6V5	QNG1
1088	Cluster 1a	Q16527	CSRP2
1089	Cluster 1a	Q15417	CNN3
1090	Cluster 1a	Q14244	MAP7
1091	Cluster 1a	Q12846	STX4
1092	Cluster 1a	P82094	TMF1
1093	Cluster 1a	P53985	SLC16A1
1094	Cluster 1a	P40222	TXLNA
1095	Cluster 1a	P35080	PFN2
1096	Cluster 1a	P27144	AK4
1097	Cluster 1a	P25786	PSMA1
1098	Cluster 1a	P14635	CCNB1
1099	Cluster 1a	P12081	HARS1
1100	Cluster 1a	O15258	RER1
1101	Cluster 1a	O43865	AHCYL1
1102	Cluster 1a	Q9UKM7	MAN1B1
1103	Cluster 1a	Q9NRX4	PHPT1
1104	Cluster 1a	Q9H2U2	PPA2
1105	Cluster 1a	Q8WTV0	SCARB1
1106	Cluster 1a	Q5T9L3	WLS
1107	Cluster 1a	Q14914	PTGR1
1108	Cluster 1a	P32321	DCTD
1109	Cluster 1a	O60568	PLOD3
1110	Cluster 1a	P27824	CANX
1111	Cluster 1a	Q9Y666	SLC12A7
1112	Cluster 1a	Q9Y2B0	CNPY2
1113	Cluster 1a	Q8NEW0	SLC30A7
1114	Cluster 1a	Q8N5L8	RPP25L
1115	Cluster 1a	Q32P28	P3H1
1116	Cluster 1a	Q13488	TCIRG1
1117	Cluster 1a	Q07065	CKAP4
1118	Cluster 1a	P78417	GSTO1
1119	Cluster 1a	P60900	PSMA6
1120	Cluster 1a	P32119	PRDX2
1121	Cluster 1a	P25788	PSMA3
1122	Cluster 1a	P17813	ENG
1123	Cluster 1a	P04179	SOD2
1124	Cluster 1a	O75718	CRTAP
1125	Cluster 1a	O95573	ACSL3
1126	Cluster 1a	Q9Y5X1	SNX9
1127	Cluster 1a	Q9UKT5	FBXO4
1128	Cluster 1a	Q9UIG0	BAZ1B
1129	Cluster 1a	Q9H334	FOXP1
1130	Cluster 1a	Q9BRK5	SDF4
1131	Cluster 1a	Q8NBP7	PCSK9
1132	Cluster 1a	Q8IVL5	P3H2
1133	Cluster 1a	Q5T1M5	FKBP15
1134	Cluster 1a	Q16719	KYNU
1135	Cluster 1a	Q13576	IQGAP2
1136	Cluster 1a	Q02809	PLOD1
1137	Cluster 1a	Q00577	PURA
1138	Cluster 1a	P61764	STXBP1
1139	Cluster 1a	P33527	ABCC1
1140	Cluster 1a	P11021	HSPA5
1141	Cluster 1a	P08648	ITGA5
1142	Cluster 1a	P07711	CTSL
1143	Cluster 1a	P05161	ISG15
1144	Cluster 1a	O14967	CLGN
1145	Cluster 1a	O95336	PGLS
1146	Cluster 1a	Q9NRR3	CDC42SE2
1147	Cluster 1a	P56524	HDAC4
1148	Cluster 1a	Q8NEZ2	VPS37A
1149	Cluster 1a	Q9Y241	HIGD1A
1150	Cluster 1a	O14976	GAK
1151	Cluster 1a	Q5BJH7	YIF1B
1152	Cluster 1a	Q9H5V8	CDCP1
1153	Cluster 1a	Q8NFF5	FLAD1
1154	Cluster 1a	Q13641	TPBG
1155	Cluster 1a	P61011	SRP54
1156	Cluster 1a	P45984	MAPK9
1157	Cluster 1a	P31321	PRKAR1B
1158	Cluster 1a	O14657	TOR1B
1159	Cluster 1a	P01130	LDLR
1160	Cluster 1a	Q9NQG5	RPRD1B
1161	Cluster 1a	Q99715	COL12A1
1162	Cluster 1a	Q96N66	MBOAT7
1163	Cluster 1a	Q96KG9	SCYL1
1164	Cluster 1a	Q8IVL6	P3H3
1165	Cluster 1a	Q14573	ITPR3
1166	Cluster 1a	Q02388	COL7A1
1167	Cluster 1a	P31150	GDI1
1168	Cluster 1a	P20908	COL5A1
1169	Cluster 1a	P15291	B4GALT1
1170	Cluster 1a	O00401	WASL
1171	Cluster 1a	O60518	RANBP6
1172	Cluster 1a	Q9UBF8	PI4KB
1173	Cluster 1a	Q9H553	ALG2
1174	Cluster 1a	Q96BH1	RNF25
1175	Cluster 1a	P62304	SNRPE
1176	Cluster 1a	P49959	MRE11
1177	Cluster 1a	P19404	NDUFV2
1178	Cluster 1a	P49720	PSMB3
1179	Cluster 1a	Q9Y6B6	SAR1B
1180	Cluster 1a	Q9NR46	SH3GLB2
1181	Cluster 1a	Q9BQL6	FERMT1
1182	Cluster 1a	Q92520	FAM3C
1183	Cluster 1a	P50213	IDH3A
1184	Cluster 1a	P47985	UQCRFS1
1185	Cluster 1a	P16615	ATP2A2
1186	Cluster 1a	P16435	POR
1187	Cluster 1a	P15927	RPA2
1188	Cluster 1a	O95372	LYPLA2
1189	Cluster 1a	O95782	AP2A1
1190	Cluster 1a	Q9GZT4	SRR
1191	Cluster 1a	Q92882	OSTF1
1192	Cluster 1a	Q8N3E9	PLCD3
1193	Cluster 1a	Q15428	SF3A2
1194	Cluster 1a	P20585	MSH3
1195	Cluster 1a	O95302	FKBP9
1196	Cluster 1a	O60831	PRAF2
1197	Cluster 1a	O94952	FBXO21
1198	Cluster 1a	Q9Y3E0	GOLT1B
1199	Cluster 1a	Q9H936	SLC25A22
1200	Cluster 1a	Q96SU4	OSBPL9
1201	Cluster 1a	Q8N766	EMC1
1202	Cluster 1a	Q8IYS2	KIAA2013
1203	Cluster 1a	Q7Z3E5	ARMC9
1204	Cluster 1a	Q66K14	TBC1D9B
1205	Cluster 1a	P63151	PPP2R2A
1206	Cluster 1a	P49721	PSMB2
1207	Cluster 1a	P28070	PSMB4
1208	Cluster 1a	P40616	ARL1
1209	Cluster 1a	Q6ZS17	RIPOR1
1210	Cluster 1a	Q13838	DDX39B
1211	Cluster 1a	P68371	TUBB4B
1212	Cluster 1a	P54819	AK2
1213	Cluster 1a	P54725	RAD23A
1214	Cluster 1a	P25787	PSMA2
1215	Cluster 1a	P20618	PSMB1
1216	Cluster 1a	O15260	SURF4
1217	Cluster 1a	P05386	RPLP1
1218	Cluster 1a	Q96S66	CLCC1
1219	Cluster 1a	Q96QR8	PURB
1220	Cluster 1a	Q96HY6	DDRGK1
1221	Cluster 1a	Q96EY1	DNAJA3
1222	Cluster 1a	Q13564	NAE1
1223	Cluster 1a	O00264	PGRMC1
1224	Cluster 1a	O95299	NDUFA10
1225	Cluster 1a	Q13309	SKP2
1226	Cluster 1a	Q9H8Y5	ANKZF1
1227	Cluster 1a	Q9Y6K0	CEPT1
1228	Cluster 1a	Q9Y4B6	DCAF1
1229	Cluster 1a	Q9BZL1	UBL5
1230	Cluster 1a	Q96D15	RCN3
1231	Cluster 1a	Q969M3	YIPF5
1232	Cluster 1a	Q86SX6	GLRX5
1233	Cluster 1a	Q7Z7F0	KHDC4
1234	Cluster 1a	O14617	AP3D1
1235	Cluster 1a	Q6PL24	TMED8
1236	Cluster 1a	Q9NWX5	ASB6
1237	Cluster 1a	Q02252	ALDH6A1
1238	Cluster 1a	P28347	TEAD1
1239	Cluster 1a	P41247	PNPLA4
1240	Cluster 1a	Q9P0P0	RNF181
1241	Cluster 1a	Q9NXS2	QPCTL
1242	Cluster 1a	Q9NXG2	THUMPD1
1243	Cluster 1a	Q6YP21	KYAT3
1244	Cluster 1a	P61225	RAP2B
1245	Cluster 1a	P20226	TBP
1246	Cluster 1a	P52799	EFNB2
1247	Cluster 1a	P49821	NDUFV1
1248	Cluster 1a	Q96A72	MAGOHB
1249	Cluster 1a	Q9P2D0	IBTK
1250	Cluster 1a	Q7Z5J4	RAI1
1251	Cluster 1a	Q13617	CUL2
1252	Cluster 1a	P50395	GDI2
1253	Cluster 1a	P35568	IRS1
1254	Cluster 1a	O75251	NDUFS7
1255	Cluster 1a	O95219	SNX4
1256	Cluster 1a	Q9Y6I3	EPN1
1257	Cluster 1a	Q16630	CPSF6
1258	Cluster 1a	P14550	AKR1A1
1259	Cluster 1a	P39059	COL15A1
1260	Cluster 1a	Q7RTP6	MICAL3
1261	Cluster 1a	P61088	UBE2N
1262	Cluster 1a	P51610	HCFC1
1263	Cluster 1a	P23458	JAK1
1264	Cluster 1a	P09661	SNRPA1
1265	Cluster 1a	P13051	UNG
1266	Cluster 1b	Q9Y5B6	PAXBP1
1267	Cluster 1b	P08581	MET
1268	Cluster 1b	Q9Y3D3	MRPS16
1269	Cluster 1b	Q9UKY7	CDV3
1270	Cluster 1b	Q9NV56	MRGBP
1271	Cluster 1b	Q99816	TSG101
1272	Cluster 1b	Q96EC8	YIPF6
1273	Cluster 1b	P15407	FOSL1
1274	Cluster 1b	P16989	YBX3
1275	Cluster 1b	Q9UL25	RAB21
1276	Cluster 1b	Q9NW82	WDR70
1277	Cluster 1b	Q8ND56	LSM14A
1278	Cluster 1b	Q6IA86	ELP2
1279	Cluster 1b	Q3B726	POLR1F
1280	Cluster 1b	Q13136	PPFIA1
1281	Cluster 1b	Q10472	GALNT1
1282	Cluster 1b	P49792	RANBP2
1283	Cluster 1b	P30622	CLIP1
1284	Cluster 1b	P36873	PPP1CC
1285	Cluster 1b	Q9Y520	PRRC2C
1286	Cluster 1b	Q9NR56	MBNL1
1287	Cluster 1b	Q9BY42	RTF2
1288	Cluster 1b	P53597	SUCLG1
1289	Cluster 1b	P11441	UBL4A
1290	Cluster 1b	P24666	ACP1
1291	Cluster 1b	O75607	NPM3
1292	Cluster 1b	Q9GZS1	POLR1E
1293	Cluster 1b	Q9Y2W2	WBP11
1294	Cluster 1b	Q9UGP8	SEC63
1295	Cluster 1b	Q9BZI7	UPF3B
1296	Cluster 1b	Q9BQ75	CMSS1
1297	Cluster 1b	P82909	KGD4
1298	Cluster 1b	Q92747	ARPC1A
1299	Cluster 1b	Q9NWT1	PAK1IP1
1300	Cluster 1b	Q969V3	NCLN
1301	Cluster 1b	P67809	YBX1
1302	Cluster 1b	P50579	METAP2
1303	Cluster 1b	P56182	RRP1
1304	Cluster 1b	Q9BVV7	TIMM21
1305	Cluster 1b	Q96CT7	CCDC124
1306	Cluster 1b	P67936	TPM4
1307	Cluster 1b	P08651	NFIC
1308	Cluster 1b	O94760	DDAH1
1309	Cluster 1b	O15305	PMM2
1310	Cluster 1b	O43615	TIMM44
1311	Cluster 1b	Q9UKS6	PACSIN3
1312	Cluster 1b	Q9Y3I0	RTCB
1313	Cluster 1b	Q9H0U4	RAB1B
1314	Cluster 1b	O00505	KPNA3
1315	Cluster 1b	P68400	CSNK2A1
1316	Cluster 1b	Q9Y2S6	TMA7
1317	Cluster 1b	Q9BRJ6	C7orf50
1318	Cluster 1b	Q13442	PDAP1
1319	Cluster 1b	Q32P41	TRMT5
1320	Cluster 1b	Q9BVJ6	UTP14A
1321	Cluster 1b	Q92896	GLG1
1322	Cluster 1b	Q92552	MRPS27
1323	Cluster 1b	Q8N9T8	KRI1
1324	Cluster 1b	O15020	SPTBN2
1325	Cluster 1b	O43290	SART1
1326	Cluster 1b	Q8IXL7	MSRB3
1327	Cluster 1b	Q86XP3	DDX42
1328	Cluster 1b	Q86TG7	PEG10
1329	Cluster 1b	Q15126	PMVK
1330	Cluster 1b	Q13561	DCTN2
1331	Cluster 1b	P49736	MCM2
1332	Cluster 1b	P33991	MCM4
1333	Cluster 1b	P33993	MCM7
1334	Cluster 1b	Q4VC31	MIX23
1335	Cluster 1b	P61160	ACTR2
1336	Cluster 1b	P61158	ACTR3
1337	Cluster 1b	P60842	EIF4A1
1338	Cluster 1b	O76031	CLPX
1339	Cluster 1b	P21333	FLNA
1340	Cluster 1b	Q9Y6E2	BZW2
1341	Cluster 1b	Q9ULV4	CORO1C
1342	Cluster 1b	Q9P032	NDUFAF4
1343	Cluster 1b	Q9BUQ8	DDX23
1344	Cluster 1b	Q96KR1	ZFR
1345	Cluster 1b	Q7L7X3	TAOK1
1346	Cluster 1b	Q15020	SART3
1347	Cluster 1b	Q13888	GTF2H2
1348	Cluster 1b	Q02818	NUCB1
1349	Cluster 1b	P61221	ABCE1
1350	Cluster 1b	P61006	RAB8A
1351	Cluster 1b	P19388	POLR2E
1352	Cluster 1b	P23588	EIF4B
1353	Cluster 1b	Q9UN86	G3BP2
1354	Cluster 1b	Q8WTS6	SETD7
1355	Cluster 1b	P33176	KIF5B
1356	Cluster 1b	Q07866	KLC1
1357	Cluster 1b	Q9Y3B8	REXO2
1358	Cluster 1b	Q9Y3B7	MRPL11
1359	Cluster 1b	Q96JM3	CHAMP1
1360	Cluster 1b	Q6PL18	ATAD2
1361	Cluster 1b	P55072	VCP
1362	Cluster 1b	P50897	PPT1
1363	Cluster 1b	P37802	TAGLN2
1364	Cluster 1b	P34897	SHMT2
1365	Cluster 1b	P17174	GOT1
1366	Cluster 1b	P29353	SHC1
1367	Cluster 1b	Q5JRX3	PITRM1
1368	Cluster 1b	Q14566	MCM6
1369	Cluster 1b	P33992	MCM5
1370	Cluster 1b	P33316	DUT
1371	Cluster 1b	P25205	MCM3
1372	Cluster 1b	P32322	PYCR1
1373	Cluster 1b	Q9Y2U8	LEMD3
1374	Cluster 1b	Q9UIV1	CNOT7
1375	Cluster 1b	Q9H9A5	CNOT10
1376	Cluster 1b	Q92995	USP13
1377	Cluster 1b	Q8IXI1	RHOT2
1378	Cluster 1b	Q3ZCQ8	TIMM50
1379	Cluster 1b	A8MWD9	SNRPGP15
1380	Cluster 1b	P37108	SRP14
1381	Cluster 1b	Q9Y2Z2	MTO1
1382	Cluster 1b	Q9NZD8	SPG21
1383	Cluster 1b	Q9NSV4	DIAPH3
1384	Cluster 1b	Q92615	LARP4B
1385	Cluster 1b	Q8NBF2	NHLRC2
1386	Cluster 1b	Q86VI3	IQGAP3
1387	Cluster 1b	P52292	KPNA2
1388	Cluster 1b	P42704	LRPPRC
1389	Cluster 1b	P38606	ATP6V1A
1390	Cluster 1b	P35221	CTNNA1
1391	Cluster 1b	P14735	IDE
1392	Cluster 1b	O95602	POLR1A
1393	Cluster 1b	O75915	ARL6IP5
1394	Cluster 1b	O75643	SNRNP200
1395	Cluster 1b	O14777	NDC80
1396	Cluster 1b	O60427	FADS1
1397	Cluster 1b	Q9NVV4	MTPAP
1398	Cluster 1b	Q9BQG0	MYBBP1A
1399	Cluster 1b	Q92620	DHX38
1400	Cluster 1b	Q8TEX9	IPO4
1401	Cluster 1b	Q6PGP7	SKIC3
1402	Cluster 1b	Q15029	EFTUD2
1403	Cluster 1b	Q14738	PPP2R5D
1404	Cluster 1b	P45974	USP5
1405	Cluster 1b	Q14011	CIRBP
1406	Cluster 1b	Q9Y618	NCOR2
1407	Cluster 1b	Q9Y5M8	SRPRB
1408	Cluster 1b	Q9Y248	GINS2
1409	Cluster 1b	Q9ULT8	HECTD1
1410	Cluster 1b	Q9HCC0	MCCC2
1411	Cluster 1b	Q9H2J4	PDCL3
1412	Cluster 1b	Q9BPX3	NCAPG
1413	Cluster 1b	Q96B36	AKT1S1
1414	Cluster 1b	Q8NBS9	TXNDC5
1415	Cluster 1b	Q8N3C0	ASCC3
1416	Cluster 1b	Q7KZF4	SND1
1417	Cluster 1b	Q6P2Q9	PRPF8
1418	Cluster 1b	Q53EZ4	CEP55
1419	Cluster 1b	Q15021	NCAPD2
1420	Cluster 1b	Q15003	NCAPH
1421	Cluster 1b	Q14692	BMS1
1422	Cluster 1b	Q13614	MTMR2
1423	Cluster 1b	Q04721	NOTCH2
1424	Cluster 1b	Q02880	TOP2B
1425	Cluster 1b	Q00534	CDK6
1426	Cluster 1b	P26196	DDX6
1427	Cluster 1b	P04818	TYMS
1428	Cluster 1b	A5YKK6	CNOT1
1429	Cluster 1b	P04181	OAT
1430	Cluster 1b	Q9Y4F1	FARP1
1431	Cluster 1b	Q9NZJ7	MTCH1
1432	Cluster 1b	Q92917	GPKOW
1433	Cluster 1b	Q86Y56	DNAAF5
1434	Cluster 1b	Q3YEC7	RABL6
1435	Cluster 1b	Q15773	MLF2
1436	Cluster 1b	Q14690	PDCD11
1437	Cluster 1b	P98179	RBM3
1438	Cluster 1b	P49454	CENPF
1439	Cluster 1b	P42285	MTREX
1440	Cluster 1b	P23921	RRM1
1441	Cluster 1b	P00374	DHFR
1442	Cluster 1b	O95071	UBR5
1443	Cluster 1b	O95155	UBE4B
1444	Cluster 1b	Q9Y5L0	TNPO3
1445	Cluster 1b	Q9NVT9	ARMC1
1446	Cluster 1b	Q9HCN4	GPN1
1447	Cluster 1b	Q92979	EMG1
1448	Cluster 1b	Q8IXT5	RBM12B
1449	Cluster 1b	Q15404	RSU1
1450	Cluster 1b	Q12907	LMAN2
1451	Cluster 1b	O00443	PIK3C2A
1452	Cluster 1b	P13010	XRCC5
1453	Cluster 1b	Q9NVP2	ASF1B
1454	Cluster 1b	Q9NU22	MDN1
1455	Cluster 1b	Q9H9J2	MRPL44
1456	Cluster 1b	Q96T88	UHRF1
1457	Cluster 1b	Q96RQ1	ERGIC2
1458	Cluster 1b	Q5VW36	FOCAD
1459	Cluster 1b	P13861	PRKAR2A
1460	Cluster 1b	O95149	SNUPN
1461	Cluster 1b	P12956	XRCC6
1462	Cluster 1b	Q9UG63	ABCF2
1463	Cluster 1b	Q9UBU8	MORF4L1
1464	Cluster 1b	Q9HB71	CACYBP
1465	Cluster 1b	Q9HA77	CARS2
1466	Cluster 1b	Q96BP3	PPWD1
1467	Cluster 1b	Q92600	CNOT9
1468	Cluster 1b	Q1ED39	KNOP1
1469	Cluster 1b	Q16204	CCDC6
1470	Cluster 1b	Q13618	CUL3
1471	Cluster 1b	P63267	ACTG2
1472	Cluster 1b	P62805	H4C16
1473	Cluster 1b	P48729	CSNK1A1
1474	Cluster 1b	P30530	AXL
1475	Cluster 1b	P22694	PRKACB
1476	Cluster 1b	P18621	RPL17
1477	Cluster 1b	O60678	PRMT3
1478	Cluster 1b	O14548	COX7A2L
1479	Cluster 1b	O00303	EIF3F
1480	Cluster 1b	O00560	SDCBP
1481	Cluster 1b	Q9UK76	JPT1
1482	Cluster 1b	Q9NVQ4	FAIM
1483	Cluster 1b	Q9NPD8	UBE2T
1484	Cluster 1b	Q9H7B4	SMYD3
1485	Cluster 1b	Q9GZT3	SLIRP
1486	Cluster 1b	Q9BZD4	NUF2
1487	Cluster 1b	Q9BXS6	NUSAP1
1488	Cluster 1b	Q96EY7	PTCD3
1489	Cluster 1b	Q14008	CKAP5
1490	Cluster 1b	Q08211	DHX9
1491	Cluster 1b	P46063	RECQL
1492	Cluster 1b	P35658	NUP214
1493	Cluster 1b	P31641	SLC6A6
1494	Cluster 1b	P30876	POLR2B
1495	Cluster 1b	P12694	BCKDHA
1496	Cluster 1b	P10155	RO60
1497	Cluster 1b	O75694	NUP155
1498	Cluster 1b	O95563	MPC2
1499	Cluster 1b	Q9UNI6	DUSP12
1500	Cluster 1b	Q9NR09	BIRC6
1501	Cluster 1b	Q9GZN8	ADISSP
1502	Cluster 1b	Q99707	MTR
1503	Cluster 1b	Q6NW29	RWDD4
1504	Cluster 1b	Q15058	KIF14
1505	Cluster 1b	Q13426	XRCC4
1506	Cluster 1b	Q13330	MTA1
1507	Cluster 1b	P82930	MRPS34
1508	Cluster 1b	P53350	PLK1
1509	Cluster 1b	P41567	EIF1
1510	Cluster 1b	P18031	PTPN1
1511	Cluster 1b	P11166	SLC2A1
1512	Cluster 1b	O75376	NCOR1
1513	Cluster 1b	O43314	PPIP5K2
1514	Cluster 1b	O60739	EIF1B
1515	Cluster 1b	Q9H0W8	SMG9
1516	Cluster 1b	Q9BWM7	SFXN3
1517	Cluster 1b	Q8NE71	ABCF1
1518	Cluster 1b	Q6UXV4	APOOL
1519	Cluster 1b	O95139	NDUFB6
1520	Cluster 1b	Q14157	UBAP2L
1521	Cluster 1b	Q9Y6H1	CHCHD2
1522	Cluster 1b	Q9NSP4	CENPM
1523	Cluster 1b	Q9H9H4	VPS37B
1524	Cluster 1b	Q96EA4	SPDL1
1525	Cluster 1b	Q8WVX9	FAR1
1526	Cluster 1b	Q8TC07	TBC1D15
1527	Cluster 1b	Q16537	PPP2R5E
1528	Cluster 1b	Q13123	IK
1529	Cluster 1b	P61289	PSME3
1530	Cluster 1b	P40424	PBX1
1531	Cluster 1b	P09884	POLA1
1532	Cluster 1b	O95235	KIF20A
1533	Cluster 1b	O75792	RNASEH2A
1534	Cluster 1b	O15446	POLR1G
1535	Cluster 1b	O15213	WDR46
1536	Cluster 1b	O15294	OGT
1537	Cluster 1b	Q9UK41	VPS28
1538	Cluster 1b	Q9NX55	HYPK
1539	Cluster 1b	Q99567	NUP88
1540	Cluster 1b	P62857	RPS28
1541	Cluster 1b	O43264	ZW10
1542	Cluster 1b	P43007	SLC1A4
1543	Cluster 1b	Q9Y5L4	TIMM13
1544	Cluster 1b	Q9Y320	TMX2
1545	Cluster 1b	Q9NP79	VTA1
1546	Cluster 1b	Q9H082	RAB33B
1547	Cluster 1b	P07195	LDHB
1548	Cluster 1b	Q96A35	MRPL24
1549	Cluster 1b	Q9Y5X3	SNX5
1550	Cluster 1b	Q9NVM9	INTS13
1551	Cluster 1b	Q96K76	USP47
1552	Cluster 1b	Q96EE3	SEH1L
1553	Cluster 1b	Q8NFH3	NUP43
1554	Cluster 1b	P37235	HPCAL1
1555	Cluster 1b	O94888	UBXN7
1556	Cluster 1b	A4D1E9	GTPBP10
1557	Cluster 1b	O00767	SCD
1558	Cluster 1b	Q9Y450	HBS1L
1559	Cluster 1b	Q9NZN4	EHD2
1560	Cluster 1b	Q9NRW7	VPS45
1561	Cluster 1b	Q9BRJ2	MRPL45
1562	Cluster 1b	Q8IVF2	AHNAK2
1563	Cluster 1b	Q5F1R6	DNAJC21
1564	Cluster 1b	P46821	MAP1B
1565	Cluster 1b	P49841	GSK3B
1566	Cluster 1b	Q9Y294	ASF1A
1567	Cluster 1b	Q9H910	JPT2
1568	Cluster 1b	Q9H7E9	C8orf33
1569	Cluster 1b	Q9BV57	ADI1
1570	Cluster 1b	Q96TA2	YME1L1
1571	Cluster 1b	Q96I99	SUCLG2
1572	Cluster 1b	Q5RI15	COX20
1573	Cluster 1b	Q16531	DDB1
1574	Cluster 1b	P82650	MRPS22
1575	Cluster 1b	P78527	PRKDC
1576	Cluster 1b	P51991	HNRNPA3
1577	Cluster 1b	O43399	TPD52L2
1578	Cluster 1b	P12268	IMPDH2
1579	Cluster 1b	Q9NVD7	PARVA
1580	Cluster 1b	Q9NRZ9	HELLS
1581	Cluster 1b	Q9HDC9	APMAP
1582	Cluster 1b	Q9BRJ7	NUDT16L1
1583	Cluster 1b	Q13418	ILK
1584	Cluster 1b	P52306	RAP1GDS1
1585	Cluster 1b	P21399	ACO1
1586	Cluster 1b	O15498	YKT6
1587	Cluster 1b	P18583	SON
1588	Cluster 1b	Q9Y5K8	ATP6V1D
1589	Cluster 1b	Q9NZD2	GLTP
1590	Cluster 1b	Q9BTU6	PI4K2A
1591	Cluster 1b	Q6PJG6	BRAT1
1592	Cluster 1b	Q01970	PLCB3
1593	Cluster 1b	P41214	EIF2D
1594	Cluster 1b	O00470	MEIS1
1595	Cluster 1b	O60333	KIF1B
1596	Cluster 1b	Q9BZF1	OSBPL8
1597	Cluster 1b	Q86W42	THOC6
1598	Cluster 1b	Q6PI48	DARS2
1599	Cluster 1b	Q53GS9	USP39
1600	Cluster 1b	P35251	RFC1
1601	Cluster 1b	Q14166	TTLL12
1602	Cluster 1b	Q9UGV2	NDRG3
1603	Cluster 1b	Q9P000	COMMD9
1604	Cluster 1b	Q9H5Q4	TFB2M
1605	Cluster 1b	Q9BRG1	VPS25
1606	Cluster 1b	Q6IAA8	LAMTOR1
1607	Cluster 1b	Q13526	PIN1
1608	Cluster 1b	Q12800	TFCP2
1609	Cluster 1b	P63261	ACTG1
1610	Cluster 1b	P22033	MMUT
1611	Cluster 1b	P09960	LTA4H
1612	Cluster 1b	P11388	TOP2A
1613	Cluster 1b	Q9UH99	SUN2
1614	Cluster 1b	Q9H857	NT5DC2
1615	Cluster 1b	Q8IVD9	NUDCD3
1616	Cluster 1b	Q6P6C2	ALKBH5
1617	Cluster 1b	Q5VT52	RPRD2
1618	Cluster 1b	Q5T6F2	UBAP2
1619	Cluster 1b	P55290	CDH13
1620	Cluster 1b	P46934	NEDD4
1621	Cluster 1b	P16455	MGMT
1622	Cluster 1b	P19022	CDH2
1623	Cluster 1b	Q8NBT2	SPC24
1624	Cluster 1b	Q9Y2R4	DDX52
1625	Cluster 1b	Q8N556	AFAP1
1626	Cluster 1b	Q9Y2R9	MRPS7
1627	Cluster 1b	Q13492	PICALM
1628	Cluster 1b	P51003	PAPOLA
1629	Cluster 1b	O00231	PSMD11
1630	Cluster 1b	O95229	ZWINT
1631	Cluster 1b	Q9HC52	CBX8
1632	Cluster 1b	Q96J84	KIRREL1
1633	Cluster 1b	Q15067	ACOX1
1634	Cluster 1b	Q14CN4	KRT72
1635	Cluster 1b	P55061	TMBIM6
1636	Cluster 1b	P28370	SMARCA1
1637	Cluster 1b	O43913	ORC5
1638	Cluster 1b	O60783	MRPS14
1639	Cluster 1b	Q9Y2S7	POLDIP2
1640	Cluster 1b	Q6IBS0	TWF2
1641	Cluster 1b	P27708	CAD
1642	Cluster 1b	P17252	PRKCA
1643	Cluster 1b	O60524	NEMF
1644	Cluster 1b	O75717	WDHD1
1645	Cluster 1b	Q9NVA2	SEPTIN11
1646	Cluster 1b	Q93052	LPP
1647	Cluster 1b	Q86UU1	PHLDB1
1648	Cluster 1b	Q13630	GFUS
1649	Cluster 1b	Q13177	PAK2
1650	Cluster 1b	Q09666	AHNAK
1651	Cluster 1b	Q03135	CAV1
1652	Cluster 1b	P50552	VASP
1653	Cluster 1b	P26640	VARS1
1654	Cluster 1b	P18206	VCL
1655	Cluster 1b	P16401	H1-5
1656	Cluster 1b	P17612	PRKACA
1657	Cluster 1b	Q9Y6M7	SLC4A7
1658	Cluster 1b	Q9UPY5	SLC7A11
1659	Cluster 1b	Q9UNS2	COPS3
1660	Cluster 1b	Q9HD42	CHMP1A
1661	Cluster 1b	Q99439	CNN2
1662	Cluster 1b	Q8WUY3	PRUNE2
1663	Cluster 1b	Q8NB90	AFG2A
1664	Cluster 1b	Q5VT25	CDC42BPA
1665	Cluster 1b	Q15276	RABEP1
1666	Cluster 1b	Q14676	MDC1
1667	Cluster 1b	Q14257	RCN2
1668	Cluster 1b	Q06124	PTPN11
1669	Cluster 1b	P13995	MTHFD2
1670	Cluster 1b	Q00341	HDLBP
1671	Cluster 1b	Q9NVJ2	ARL8B
1672	Cluster 1b	Q9NV96	TMEM30A
1673	Cluster 1b	Q9NSE4	IARS2
1674	Cluster 1b	Q9HBI1	PARVB
1675	Cluster 1b	Q9BUR4	WRAP53
1676	Cluster 1b	Q96AC1	FERMT2
1677	Cluster 1b	Q92925	SMARCD2
1678	Cluster 1b	Q16850	CYP51A1
1679	Cluster 1b	Q14974	KPNB1
1680	Cluster 1b	Q14204	DYNC1H1
1681	Cluster 1b	P49327	FASN
1682	Cluster 1b	P11172	UMPS
1683	Cluster 1b	O94915	FRYL
1684	Cluster 1b	O15254	ACOX3
1685	Cluster 1b	O75962	TRIO
1686	Cluster 1b	Q9NS87	KIF15
1687	Cluster 1b	Q14203	DCTN1
1688	Cluster 1b	Q8NHH9	ATL2
1689	Cluster 1b	Q9NRX2	MRPL17
1690	Cluster 1b	Q9BW71	HIRIP3
1691	Cluster 1b	Q969E4	TCEAL3
1692	Cluster 1b	Q86VS8	HOOK3
1693	Cluster 1b	P41208	CETN2
1694	Cluster 1b	Q5UIP0	RIF1
1695	Cluster 1b	Q9H3F6	KCTD10
1696	Cluster 1b	Q7Z460	CLASP1
1697	Cluster 1b	Q7L2J0	MEPCE
1698	Cluster 1b	Q4J6C6	PREPL
1699	Cluster 1b	P49585	PCYT1A
1700	Cluster 1b	Q12789	GTF3C1
1701	Cluster 1b	Q8WWC4	MAIP1
1702	Cluster 1b	Q9UGN5	PARP2
1703	Cluster 2a	Q6IAN0	DHRS7B
1704	Cluster 2a	Q06210	GFPT1
1705	Cluster 2a	P98194	ATP2C1
1706	Cluster 2a	P80303	NUCB2
1707	Cluster 2a	P69849	NOMO3
1708	Cluster 2a	P10109	FDX1
1709	Cluster 2a	P25789	PSMA4
1710	Cluster 2a	Q9Y547	IFT25
1711	Cluster 2a	Q9UFN0	NIPSNAP3A
1712	Cluster 2a	Q9NVG8	TBC1D13
1713	Cluster 2a	Q9H467	CUEDC2
1714	Cluster 2a	Q9H330	TMEM245
1715	Cluster 2a	Q8N2K0	ABHD12
1716	Cluster 2a	P48506	GCLC
1717	Cluster 2a	P28290	ITPRID2
1718	Cluster 2a	P08174	CD55
1719	Cluster 2a	O14656	TOR1A
1720	Cluster 2a	O14662	STX16
1721	Cluster 2a	Q9Y3P9	RABGAP1
1722	Cluster 2a	Q9Y371	SH3GLB1
1723	Cluster 2a	Q9NZL9	MAT2B
1724	Cluster 2a	Q9HD67	MYO10
1725	Cluster 2a	Q9GZR7	DDX24
1726	Cluster 2a	Q9BS26	ERP44
1727	Cluster 2a	Q00653	NFKB2
1728	Cluster 2a	P43490	NAMPT
1729	Cluster 2a	P42892	ECE1
1730	Cluster 2a	P32456	GBP2
1731	Cluster 2a	P32004	L1CAM
1732	Cluster 2a	P30533	LRPAP1
1733	Cluster 2a	P21589	NT5E
1734	Cluster 2a	P28066	PSMA5
1735	Cluster 2a	Q9Y2H6	FNDC3A
1736	Cluster 2a	Q9HCE1	MOV10
1737	Cluster 2a	Q8TCB0	IFI44
1738	Cluster 2a	Q53G44	IFI44L
1739	Cluster 2a	P31947	SFN
1740	Cluster 2a	P28838	LAP3
1741	Cluster 2a	O15460	P4HA2
1742	Cluster 2a	P17301	ITGA2
1743	Cluster 2a	Q9Y6A5	TACC3
1744	Cluster 2a	Q9UMW8	USP18
1745	Cluster 2a	Q9NVZ3	NECAP2
1746	Cluster 2a	Q9NR31	SAR1A
1747	Cluster 2a	Q9BU23	LMF2
1748	Cluster 2a	Q14108	SCARB2
1749	Cluster 2a	P45877	PPIC
1750	Cluster 2a	P35237	SERPINB6
1751	Cluster 2a	P31689	DNAJA1
1752	Cluster 2a	P27797	CALR
1753	Cluster 2a	O75874	IDH1
1754	Cluster 2a	O95084	PRSS23
1755	Cluster 2a	P04062	GBA1
1756	Cluster 2a	Q13885	TUBB2A
1757	Cluster 2a	Q9UPN7	PPP6R1
1758	Cluster 2a	Q9ULG6	CCPG1
1759	Cluster 2a	Q96QD9	FYTTD1
1760	Cluster 2a	Q6NYC8	PPP1R18
1761	Cluster 2a	P56199	ITGA1
1762	Cluster 2a	Q14790	CASP8
1763	Cluster 2a	P30511	HLA-F
1764	Cluster 2a	P02749	APOH
1765	Cluster 2a	P07311	ACYP1
1766	Cluster 2a	Q16774	GUK1
1767	Cluster 2a	Q14624	ITIH4
1768	Cluster 2a	P23142	FBLN1
1769	Cluster 2a	P19823	ITIH2
1770	Cluster 2a	P02771	AFP
1771	Cluster 2a	P02769	ALB
1772	Cluster 2a	P02765	AHSG
1773	Cluster 2a	P01024	C3
1774	Cluster 2a	P01008	SERPINC1
1775	Cluster 2a	P01023	A2M
1776	Cluster 2a	Q07617	SPAG1
1777	Cluster 2a	P0C0L4	C4A
1778	Cluster 2a	P41226	UBA7
1779	Cluster 2a	Q9H4F8	SMOC1
1780	Cluster 2a	Q9BRQ8	AIFM2
1781	Cluster 2a	Q86V85	GPR180
1782	Cluster 2a	Q96IP4	TENT5A
1783	Cluster 2a	Q9NQW6	ANLN
1784	Cluster 2a	Q9HAB8	PPCS
1785	Cluster 2a	P83111	LACTB
1786	Cluster 2a	Q6UWE0	LRSAM1
1787	Cluster 2a	P00973	OAS1
1788	Cluster 2a	Q9UII4	HERC5
1789	Cluster 2a	Q9NZT2	OGFR
1790	Cluster 2a	Q9NZ08	ERAP1
1791	Cluster 2a	Q9NUL5	SHFL
1792	Cluster 2a	Q96GX5	MASTL
1793	Cluster 2a	Q96AZ6	ISG20
1794	Cluster 2a	Q8TCS8	PNPT1
1795	Cluster 2a	Q8NFW8	CMAS
1796	Cluster 2a	Q8NBJ4	GOLM1
1797	Cluster 2a	Q8NB16	MLKL
1798	Cluster 2a	Q8N1G2	CMTR1
1799	Cluster 2a	Q8IZ21	PHACTR4
1800	Cluster 2a	Q8IYM9	TRIM22
1801	Cluster 2a	Q7Z2W4	ZC3HAV1
1802	Cluster 2a	Q53GL7	PARP10
1803	Cluster 2a	Q16666	IFI16
1804	Cluster 2a	Q08AF3	SLFN5
1805	Cluster 2a	Q06323	PSME1
1806	Cluster 2a	P54920	NAPA
1807	Cluster 2a	P52630	STAT2
1808	Cluster 2a	P28065	PSMB9
1809	Cluster 2a	P19474	TRIM21
1810	Cluster 2a	P09913	IFIT2
1811	Cluster 2a	O14933	UBE2L6
1812	Cluster 2a	P09038	FGF2
1813	Cluster 2a	Q9Y6N5	SQOR
1814	Cluster 2a	Q9Y6K5	OAS3
1815	Cluster 2a	Q9Y3Z3	SAMHD1
1816	Cluster 2a	Q9UL46	PSME2
1817	Cluster 2a	Q9H0J9	PARP12
1818	Cluster 2a	Q9BYX4	IFIH1
1819	Cluster 2a	Q9BYK8	HELZ2
1820	Cluster 2a	Q8TDB6	DTX3L
1821	Cluster 2a	Q8IY21	DDX60
1822	Cluster 2a	Q8IXQ6	PARP9
1823	Cluster 2a	Q8IVU3	HERC6
1824	Cluster 2a	Q86TB9	PATL1
1825	Cluster 2a	Q5K651	SAMD9
1826	Cluster 2a	Q460N5	PARP14
1827	Cluster 2a	Q15646	OASL
1828	Cluster 2a	Q13325	IFIT5
1829	Cluster 2a	Q01628	IFITM3
1830	Cluster 2a	Q00978	IRF9
1831	Cluster 2a	P55265	ADAR
1832	Cluster 2a	P42224	STAT1
1833	Cluster 2a	P32455	GBP1
1834	Cluster 2a	P31431	SDC4
1835	Cluster 2a	P30040	ERP29
1836	Cluster 2a	P29728	OAS2
1837	Cluster 2a	P28062	PSMB8
1838	Cluster 2a	P23497	SP100
1839	Cluster 2a	P20592	MX2
1840	Cluster 2a	P20591	MX1
1841	Cluster 2a	P19971	TYMP
1842	Cluster 2a	P19525	EIF2AK2
1843	Cluster 2a	P13674	P4HA1
1844	Cluster 2a	P09914	IFIT1
1845	Cluster 2a	O14879	IFIT3
1846	Cluster 2a	O15162	PLSCR1
1847	Cluster 2a	Q8IWB1	ITPRIP
1848	Cluster 2a	Q14258	TRIM25
1849	Cluster 2a	Q13287	NMI
1850	Cluster 2a	Q08380	LGALS3BP
1851	Cluster 2a	Q03519	TAP2
1852	Cluster 2a	Q03518	TAP1
1853	Cluster 2a	P80217	IFI35
1854	Cluster 2a	O95833	CLIC3
1855	Cluster 2a	O00468	AGRN
1856	Cluster 2a	O95786	RIGI
1857	Cluster 2a	Q9NUQ6	SPATS2L
1858	Cluster 2a	Q9NSU2	TREX1
1859	Cluster 2a	Q9BQE5	APOL2
1860	Cluster 2a	Q99836	MYD88
1861	Cluster 2a	Q96HE7	ERO1A
1862	Cluster 2a	Q8IVG5	SAMD9L
1863	Cluster 2a	Q63HN8	RNF213
1864	Cluster 2a	Q14764	MVP
1865	Cluster 2a	P61769	B2M
1866	Cluster 2a	P55210	CASP7
1867	Cluster 2a	P52789	HK2
1868	Cluster 2a	P29590	PML
1869	Cluster 2a	P21980	TGM2
1870	Cluster 2a	P15924	DSP
1871	Cluster 2a	P10321	HLA-C
1872	Cluster 2a	P07305	H1-0
1873	Cluster 2a	P04439	HLA-A
1874	Cluster 2a	O15533	TAPBP
1875	Cluster 2a	O96005	CLPTM1
1876	Cluster 2a	Q70UQ0	IKBIP
1877	Cluster 2a	P20340	RAB6A
1878	Cluster 2a	P01889	HLA-B
1879	Cluster 2a	P02042	HBD
1880	Cluster 2a	Q9Y6M0	PRSS21
1881	Cluster 2a	Q9ULA0	DNPEP
1882	Cluster 2a	Q9P2E3	ZNFX1
1883	Cluster 2a	Q9HB90	RRAGC
1884	Cluster 2a	Q5R3I4	TTC38
1885	Cluster 2a	Q15181	PPA1
1886	Cluster 2a	Q06787	FMR1
1887	Cluster 2a	P31949	S100A11
1888	Cluster 2a	P31350	RRM2
1889	Cluster 2a	P18669	PGAM1
1890	Cluster 2a	O60245	PCDH7
1891	Cluster 2a	O60934	NBN
1892	Cluster 2a	Q9Y570	PPME1
1893	Cluster 2a	Q9P2E9	RRBP1
1894	Cluster 2a	Q9H3N1	TMX1
1895	Cluster 2a	Q14240	EIF4A2
1896	Cluster 2a	Q10589	BST2
1897	Cluster 2a	P25445	FAS
1898	Cluster 2a	P14625	HSP90B1
1899	Cluster 2a	O60264	SMARCA5
1900	Cluster 2a	P13667	PDIA4
1901	Cluster 2a	Q9NX46	ADPRS
1902	Cluster 2a	Q9H1C4	UNC93B1
1903	Cluster 2a	Q9H0P0	NT5C3A
1904	Cluster 2a	Q96RS6	NUDCD1
1905	Cluster 2a	Q96KC8	DNAJC1
1906	Cluster 2a	Q8IZ52	CHPF
1907	Cluster 2a	Q15293	RCN1
1908	Cluster 2a	P33897	ABCD1
1909	Cluster 2a	P12259	F5
1910	Cluster 2a	O60749	SNX2
1911	Cluster 2a	P04004	VTN
1912	Cluster 2a	Q9Y287	ITM2B
1913	Cluster 2a	Q9UMX5	NENF
1914	Cluster 2a	Q9P260	RELCH
1915	Cluster 2a	Q8NHU6	TDRD7
1916	Cluster 2a	Q9HB58	SP110
1917	Cluster 2a	Q9Y4E8	USP15
1918	Cluster 2a	Q9NZZ3	CHMP5
1919	Cluster 2a	Q9BRR6	ADPGK
1920	Cluster 2a	Q99538	LGMN
1921	Cluster 2a	Q8IY67	RAVER1
1922	Cluster 2a	Q15165	PON2
1923	Cluster 2a	Q14318	FKBP8
1924	Cluster 2a	Q13724	MOGS
1925	Cluster 2a	Q13636	RAB31
1926	Cluster 2a	Q13137	CALCOCO2
1927	Cluster 2a	P53004	BLVRA
1928	Cluster 2a	O00178	GTPBP1
1929	Cluster 2a	O94901	SUN1
1930	Cluster 2a	Q9NUU6	OTULINL
1931	Cluster 2a	Q8IZW8	TNS4
1932	Cluster 2a	Q6QNY1	BLOC1S2
1933	Cluster 2a	P55854	SUMO3
1934	Cluster 2a	Q5H9U9	DDX60L
1935	Cluster 2a	Q9Y5K6	CD2AP
1936	Cluster 2a	Q96GA7	SDSL
1937	Cluster 2a	Q92542	NCSTN
1938	Cluster 2a	Q8WWK9	CKAP2
1939	Cluster 2a	Q8WVN6	SECTM1
1940	Cluster 2a	Q4V328	GRIPAP1
1941	Cluster 2a	Q16880	UGT8
1942	Cluster 2a	Q12899	TRIM26
1943	Cluster 2a	Q0P6H9	TMEM62
1944	Cluster 2a	Q03468	ERCC6
1945	Cluster 2a	O00182	LGALS9
1946	Cluster 2a	P09525	ANXA4
1947	Cluster 2a	Q9Y5A7	NUB1
1948	Cluster 2a	Q9H223	EHD4
1949	Cluster 2a	Q9BZL6	PRKD2
1950	Cluster 2a	Q99574	SERPINI1
1951	Cluster 2a	Q96C10	DHX58
1952	Cluster 2a	Q8NFZ0	FBH1
1953	Cluster 2a	Q13642	FHL1
1954	Cluster 2a	P57764	GSDMD
1955	Cluster 2a	P40306	PSMB10
1956	Cluster 2a	P36955	SERPINF1
1957	Cluster 2a	P23381	WARS1
1958	Cluster 2a	P02647	APOA1
1959	Cluster 2a	P09543	CNP
1960	Cluster 2a	O95810	CAVIN2
1961	Cluster 2a	Q96CV9	OPTN
1962	Cluster 2a	Q9UJ70	NAGK
1963	Cluster 2a	Q9Y6X3	MAU2
1964	Cluster 2b	Q10570	CPSF1
1965	Cluster 2b	Q9H3Z4	DNAJC5
1966	Cluster 2b	Q9NSK0	KLC4
1967	Cluster 2b	Q9NRA8	EIF4ENIF1
1968	Cluster 2b	Q9NRL3	STRN4
1969	Cluster 2b	Q96DV4	MRPL38
1970	Cluster 2b	Q6IQ22	RAB12
1971	Cluster 2b	Q14807	KIF22
1972	Cluster 2b	O00418	EEF2K
1973	Cluster 2b	O75419	CDC45
1974	Cluster 2b	Q9Y2H1	STK38L
1975	Cluster 2b	O14786	NRP1
1976	Cluster 2b	Q9HAF1	MEAF6
1977	Cluster 2b	O75828	CBR3
1978	Cluster 2b	Q9GZP9	DERL2
1979	Cluster 2b	O94919	ENDOD1
1980	Cluster 2b	Q8NC56	LEMD2
1981	Cluster 2b	P54802	NAGLU
1982	Cluster 2b	Q9UHJ6	SHPK
1983	Cluster 2b	P11117	ACP2
1984	Cluster 2b	P16152	CBR1
1985	Cluster 2b	Q9UIQ6	LNPEP
1986	Cluster 2b	Q9P2R3	ANKFY1
1987	Cluster 2b	Q96S52	PIGS
1988	Cluster 2b	Q66K74	MAP1S
1989	Cluster 2b	Q15833	STXBP2
1990	Cluster 2b	Q15031	LARS2
1991	Cluster 2b	P52732	KIF11
1992	Cluster 2b	P49902	NT5C2
1993	Cluster 2b	P42785	PRCP
1994	Cluster 2b	P11047	LAMC1
1995	Cluster 2b	P07942	LAMB1
1996	Cluster 2b	O43150	ASAP2
1997	Cluster 2b	O75044	SRGAP2
1998	Cluster 2b	Q9UNH7	SNX6
[truncated: 695 more rows]

## Sheet: Table S3
Table S3. List of quantified proteins after t-testing. The fold change (in log2) of each protein between the nine wild-type (WT) and ISG15 knockout (KO) samples is reported in column C while the statistical significance (-log P value) is reported in column B. Column A indicates significantly regulated proteins with "+". Column D indicates the UniProt accession number, column E indicates the gene …
Significant (FDR=0.05 S0=1)	-Log(P-value)	Log2 (WT/ISG15 KO)	Uniprot ID	Gene name	ISG15 site
+	10.9255	8.47468	P05161	ISG15	x
+	2.51484	5.22641	Q9P2D0	IBTK
+	2.76121	5.09839	Q9UBF8	PI4KB
+	2.94087	4.43563	P62873	GNB1
+	14.9678	4.17568	Q9UJ72	ANXA10
+	4.79468	3.7069	Q15746	MYLK
+	10.7275	3.53957	Q15113	PCOLCE
+	10.099	2.99965	O75151	PHF2
+	2.02918	2.86204	Q7Z7F0	KHDC4
+	7.6148	2.71064	Q13576	IQGAP2
+	3.443	2.45709	Q96FX8	PERP
+	13.0399	2.45329	P10253	GAA
+	2.92304	2.42616	O75251	NDUFS7
+	19.4842	2.41625	P29373	CRABP2	x
+	2.04847	2.41063	P04216	THY1
+	3.09709	2.3549	Q15527	SURF2
+	16.9958	2.29714	P24821	TNC
+	4.40627	2.25472	O94903	PLPBP
+	0.846626	2.2521	Q13404	UBE2V1
+	2.77756	2.17864	Q5VYS8	TUT7	x
+	17.6442	2.17255	P37840	SNCA	x
+	2.98346	2.10432	P08174	CD55
+	6.80923	2.05633	Q9Y666	SLC12A7
+	8.42607	2.03123	P27701	CD82
+	2.8824	2.02735	Q86UY6	NAA40
+	2.5468	1.97243	O95801	TTC4
+	1.46596	1.97206	P62877	RBX1
+	2.233	1.88079	Q6P1N9	TATDN1
+	1.36807	1.86559	Q9Y2L5	TRAPPC8
+	5.00193	1.80992	P23219	PTGS1
+	3.93107	1.80639	Q9H173	SIL1
+	1.07647	1.78879	Q9HCE0	EPG5
+	1.5595	1.7832	Q9Y2R5	MRPS17
+	3.21098	1.77762	O14732	IMPA2
+	0.9938	1.75738	Q9Y5N6	ORC6
+	4.35008	1.75594	Q9Y4X0	AMMECR1
+	6.15192	1.71157	P07711	CTSL
+	1.09963	1.68642	Q969M3	YIPF5
+	2.90656	1.67871	P21589	NT5E
	0.951392	1.66441	Q9Y6H1	CHCHD2
+	1.83962	1.64618	Q02252	ALDH6A1
+	6.26136	1.63814	Q8IVH2	FOXP4
+	5.07215	1.62777	Q6PCE3	PGM2L1
+	12.9333	1.62511	Q15582	TGFBI
+	4.45012	1.62249	Q7Z3B1	NEGR1
+	5.22821	1.59716	O00442	RTCA
+	2.95607	1.59482	Q9P0P0	RNF181
+	12.6055	1.5921	Q16719	KYNU	x
+	2.49199	1.57952	P41247	PNPLA4
+	2.57096	1.55629	Q5BJH7	YIF1B
+	5.22267	1.53217	Q9NYV6	RRN3
+	3.56971	1.5289	Q08170	SRSF4
+	1.3095	1.51414	Q9BZL1	UBL5
+	4.17152	1.51382	P28827	PTPRM
+	2.84969	1.50346	O94952	FBXO21
+	3.22035	1.50305	Q5T5C0	STXBP5
+	3.30559	1.50065	Q96BK5	PINX1
+	3.04561	1.48121	P39059	COL15A1
+	1.47615	1.47871	Q6UXH1	CRELD2
+	1.33494	1.47645	Q5TZA2	CROCC
+	3.00143	1.47183	B7ZAQ6	GPR89A
+	10.5734	1.46848	Q9Y2T3	GDA
	1.18273	1.46295	Q6ICB0	DESI1
+	4.72426	1.45255	Q96S59	RANBP9	x
+	2.91544	1.44938	O60613	SELENOF
+	1.56805	1.44099	Q96SN8	CDK5RAP2	x
+	2.9784	1.43446	Q96Q45	TMEM237
+	12.6504	1.40273	P35610	SOAT1
+	2.99649	1.39948	Q9UPN9	TRIM33
+	13.3279	1.38207	Q9Y680	FKBP7
+	2.00771	1.37999	Q86WQ0	NR2C2AP
+	10.5011	1.37969	Q8IVL5	P3H2
	1.33316	1.37661	Q5VWQ8	DAB2IP
	0.968663	1.3718	Q8TCB0	IFI44
+	6.39444	1.34893	Q8NBP7	PCSK9
+	1.64781	1.34781	Q6PL24	TMED8
+	3.55916	1.34191	Q8WU79	SMAP2
+	1.90361	1.33398	O43924	PDE6D
+	3.82344	1.32479	Q15345	LRRC41
	0.967214	1.28881	Q9Y6K0	CEPT1
	0.710581	1.28677	Q9UL63	MKLN1
	1.30038	1.28636	Q7Z5J4	RAI1
	1.50193	1.27935	P24390	KDELR1
+	4.84312	1.2741	Q9NZM5	NOP53
	1.44016	1.27298	Q9Y448	KNSTRN
+	1.7912	1.27154	Q7RTP6	MICAL3
+	3.04516	1.26579	O14734	ACOT8
+	5.81918	1.26329	Q96CP2	FLYWCH2
+	2.09201	1.26201	Q8TB96	ITFG1
+	5.74804	1.25668	O14967	CLGN
+	1.93828	1.25652	P19793	RXRA
+	2.8426	1.25388	Q86U90	YRDC
+	5.68596	1.24486	P12036	NEFH
+	1.99773	1.2428	Q9BVC4	MLST8
	0.45015	1.23735	P29323	EPHB2
	1.46732	1.23648	Q12933	TRAF2	x
+	3.81946	1.23546	Q12882	DPYD
+	3.18558	1.22945	Q5TC12	ATPAF1
+	2.76676	1.21702	Q9BUE6	ISCA1
	0.966391	1.21564	Q9NWB6	ARGLU1
	1.86136	1.20712	Q9Y546	LRRC42
+	3.60766	1.20403	Q9UL40	ZNF346
	1.03982	1.1984	Q13153	PAK1
	1.58848	1.17516	Q7Z6M1	RABEPK
	0.946236	1.1744	Q8IYD1	GSPT2
	1.01365	1.17175	Q9Y2X0	MED16
	1.34548	1.14987	P19838	NFKB1
+	4.33268	1.14834	Q96LD4	TRIM47	x
	1.8661	1.14223	O96007	MOCS2
+	7.99916	1.13413	Q13501	SQSTM1	x
	1.6135	1.13404	Q13308	PTK7
	1.70928	1.13347	Q6P2C8	MED27
+	11.2522	1.13168	Q9BYX2	TBC1D2	x
	1.53287	1.12921	Q96CN9	GCC1
+	10.4589	1.12743	P06748	NPM1
+	2.81866	1.12565	Q01974	ROR2
+	6.82237	1.12186	Q05932	FPGS
+	13.6161	1.11291	P98082	DAB2	x
+	13.7442	1.11265	Q96C19	EFHD2	x
	1.34148	1.1043	Q9UIC8	LCMT1
	1.14448	1.10049	Q66PJ3	ARL6IP4
	1.36438	1.10032	Q9H944	MED20
	2.50852	1.092	Q5HYI8	RABL3
	1.71789	1.09143	Q7Z6K3	PTAR1
+	11.7996	1.08942	Q9Y376	CAB39
	2.20595	1.0819	Q9NQS3	NECTIN3
+	3.47917	1.07942	O00458	IFRD1
+	3.29823	1.07736	Q99081	TCF12
	0.726292	1.07435	P84103	SRSF3
	0.797413	1.06954	Q9Y2Z9	COQ6
	1.70557	1.06645	Q06330	RBPJ
+	4.08029	1.06392	Q8TAD4	SLC30A5
	1.3277	1.06011	P14384	CPM
+	7.28242	1.05912	P54687	BCAT1
+	5.03979	1.05683	P56524	HDAC4	x
	2.87336	1.05636	O94808	GFPT2
+	6.09509	1.05402	P41236	PPP1R2
	1.53096	1.05046	P17301	ITGA2
	2.0448	1.04695	Q9C0H2	TTYH3
	2.0109	1.03783	Q9H2K8	TAOK3
	1.16649	1.02655	P29558	RBMS1	x
	1.45607	1.02641	Q6ZSJ8	C1orf122
+	10.5832	1.02172	P19623	SRM	x
	2.11858	1.02023	Q8NEF9	SRFBP1
	0.928161	1.01896	Q9UHA3	RSL24D1
	2.60676	1.01838	Q9NRR3	CDC42SE2
	2.92382	1.01707	Q8NI60	COQ8A
	1.86157	1.01699	Q96FJ0	STAMBPL1
+	6.45219	1.01671	Q9UKT5	FBXO4
	1.90342	1.01386	P13051	UNG
	1.56867	1.01288	P23610	F8A3
	1.20478	1.01173	O60232	ZNRD2
	1.50141	1.00392	Q9Y6X9	MORC2	x
	0.790739	1.00095	P52655	GTF2A1
	1.4186	0.999776	Q6NW29	RWDD4
+	8.90298	0.999717	Q6EMK4	VASN
+	11.6889	0.998928	Q9NVM4	PRMT7
	3.4122	0.998118	Q53HL2	CDCA8
	2.73206	0.997891	P52799	EFNB2
+	12.8334	0.996484	Q99848	EBNA1BP2
	0.80204	0.996198	O43164	PJA2
	0.918352	0.995126	Q86SX6	GLRX5
+	12.4692	0.991171	P10599	TXN
	1.31047	0.987293	O43402	EMC8
	3.60579	0.986485	Q13395	TARBP1
+	6.45964	0.977546	Q12929	EPS8
+	9.27964	0.975595	P52895	AKR1C2	x
	0.975572	0.974099	Q9UN37	VPS4A
	3.93	0.971738	Q6ZS17	RIPOR1
+	6.37659	0.969918	Q9BTY7	HGH1
	2.59462	0.969571	P05423	POLR3D
	0.678198	0.965694	Q9BW66	CINP
	2.23081	0.962925	O14662	STX16
	3.15023	0.961757	P79522	PRR3
+	6.85489	0.959598	P02452	COL1A1
	1.67155	0.958759	P28347	TEAD1
+	9.79922	0.956842	Q5T9A4	ATAD3B
	2.25956	0.955762	Q9NVN8	GNL3L	x
	0.767787	0.954936	O95166	GABARAP
	2.08642	0.954182	Q9UBT7	CTNNAL1
+	9.51648	0.951452	Q16527	CSRP2	x
	1.45811	0.950728	Q9H1Y0	ATG5
	2.09974	0.949726	P17706	PTPN2
	4.47833	0.949267	Q9BY50	SEC11C
	2.52932	0.948432	P43155	CRAT
+	14.2922	0.946127	P06737	PYGL	x
	1.49611	0.94474	Q99633	PRPF18
	1.1562	0.943613	Q8WUX1	SLC38A5
+	8.51331	0.941549	Q13509	TUBB3
	7.11298	0.928356	Q92626	PXDN
+	9.25142	0.927773	Q13823	GNL2
	1.36105	0.927622	P14854	COX6B1	x
	7.01333	0.924609	O43805	SSNA1
	2.95749	0.920321	Q9UHN6	CEMIP2
	3.8491	0.917696	P33552	CKS2	x
	1.22492	0.913648	Q9NP73	ALG13
	2.83984	0.913526	P17544	ATF7
+	12.7911	0.910307	Q14195	DPYSL3
	0.960989	0.90225	O43504	LAMTOR5
	7.8657	0.901573	Q9H334	FOXP1
	8.84042	0.900527	Q9UPN3	MACF1
	2.04713	0.897156	Q9NZ53	PODXL2
	2.75375	0.896376	Q9H467	CUEDC2
	8.03671	0.895765	Q9NWV4	CZIB
	3.58265	0.894171	Q7Z3E5	ARMC9
	2.77193	0.893433	Q96SI9	STRBP
	1.88589	0.887041	O94829	IPO13
	12.2201	0.884615	Q8TDN6	BRIX1
	1.78817	0.882716	Q8IUF8	RIOX2
	1.01726	0.881174	Q86VP1	TAX1BP1
	2.8804	0.876961	Q00653	NFKB2
	1.02529	0.875774	Q14435	GALNT3
	0.913506	0.871276	P05362	ICAM1
	1.05518	0.86979	Q9Y2Y0	ARL2BP
	1.20063	0.869777	Q6MZW2	FSTL4
	3.71452	0.864372	P35568	IRS1
	1.56736	0.861116	Q9HAN9	NMNAT1
	1.6952	0.860377	P62341	SELENOT
	5.21715	0.857716	Q14527	HLTF	x
	1.28203	0.852437	Q8TEQ8	PIGO
	1.27397	0.850025	Q7Z422	SZRD1
	2.36838	0.843763	Q8TB52	FBXO30
	6.54559	0.842738	Q9H2P9	DPH5
	1.5254	0.842614	Q53T59	HS1BP3
	1.7646	0.842347	O96028	NSD2
	8.38977	0.841592	Q9UNN5	FAF1
	1.16482	0.839923	Q96GW9	MARS2
	0.709389	0.839327	Q9UJK0	TSR3
	2.37851	0.839118	Q7Z392	TRAPPC11
	13.3385	0.83896	P04083	ANXA1	x
	1.1433	0.837403	Q9NQH7	XPNPEP3
	0.790372	0.836678	Q9NUI1	DECR2
	0.506086	0.836419	P60604	UBE2G2
	9.25572	0.835184	Q9NX58	LYAR
	2.26067	0.833931	P10114	RAP2A
	14.8532	0.831225	P31327	CPS1	x
	4.17397	0.829237	Q8N5L8	RPP25L
	1.60951	0.827925	Q7L5Y9	MAEA
	1.61535	0.827212	O95104	SCAF4
	4.79276	0.824296	Q68D91	MBLAC2
	10.5965	0.82397	P30085	CMPK1	x
	1.60787	0.82384	Q9NVQ4	FAIM
	10.2985	0.821816	Q9GZP4	PITHD1
	4.30262	0.821497	Q9BW60	ELOVL1
	0.959077	0.819658	P02792	FTL
	0.406929	0.814735	Q53G44	IFI44L
	1.05301	0.809889	Q9GZN8	ADISSP
	1.68994	0.804522	O43516	WIPF1
	1.3235	0.803676	Q9NVC6	MED17
	9.7202	0.801362	P47712	PLA2G4A	x
	5.48099	0.799769	Q5SNT2	TMEM201
	4.70337	0.799242	Q9NWU2	GID8
	1.82975	0.798185	Q9BRP1	PDCD2L
	5.46898	0.797842	P52735	VAV2
	5.14888	0.796431	O95478	NSA2
	3.91383	0.795783	E9PRG8	C11orf98
	1.11075	0.79546	O75676	RPS6KA4
	0.736911	0.795126	P48059	LIMS1
	4.69989	0.79266	Q9Y3D8	AK6
	2.23419	0.791052	Q5NDL2	EOGT
	10.0152	0.790112	Q99661	KIF2C
	0.976586	0.789966	P41221	WNT5A
	11.9841	0.788733	Q9GZY8	MFF
	1.06877	0.779106	P45954	ACADSB
	10.0054	0.777612	Q96K17	BTF3L4	x
	5.04973	0.777009	Q9Y3C1	NOP16	x
	8.86769	0.77253	P61764	STXBP1
	6.28896	0.771522	P53611	RABGGTB
	1.45794	0.77139	O75683	SURF6
	8.13966	0.769915	P29317	EPHA2
	0.8252	0.76349	Q9Y6R0	NUMBL
	6.03454	0.762374	Q9BSL1	UBAC1	x
	3.52458	0.761616	Q8IYS2	KIAA2013
	1.16604	0.758647	Q03164	KMT2A
	4.31208	0.755098	Q92520	FAM3C
	1.81919	0.750147	Q6YHU6	THADA
	0.639817	0.749938	Q96CS2	HAUS1
	0.794046	0.749283	O95084	PRSS23
	6.37153	0.748718	Q15050	RRS1
	1.3143	0.747104	Q9BUI4	POLR3C
	0.897688	0.746033	Q03111	MLLT1
	0.605473	0.740524	Q96D15	RCN3
	2.92705	0.738995	Q8NFV4	ABHD11
	0.740574	0.737697	P61225	RAP2B
	2.78565	0.737183	Q9Y605	MRFAP1
	7.62787	0.735745	Q5T9L3	WLS
	1.04791	0.734776	O60739	EIF1B
	1.85038	0.730137	Q9GZT4	SRR
	1.53562	0.729693	Q96BR5	COA7
	3.35521	0.729498	Q9H330	TMEM245
	0.932036	0.728796	Q8WU76	SCFD2
	9.32014	0.727597	P48507	GCLM
	3.46155	0.725134	P82094	TMF1
	13.4658	0.718743	O95163	ELP1	x
	9.72522	0.717847	Q86UV5	USP48
	0.834326	0.716516	O75146	HIP1R
	0.855496	0.715828	Q9NQS7	INCENP
	0.919292	0.713466	Q9GZU8	PSME3IP1
	1.07115	0.71136	Q01804	OTUD4	x
	9.24172	0.710581	Q32P28	P3H1
	4.43303	0.709884	Q8TD16	BICD2
	5.14134	0.709712	Q9HD67	MYO10	x
	2.5607	0.70849	Q02388	COL7A1
	1.6625	0.706716	P56270	MAZ
	6.27208	0.704321	Q9Y5A9	YTHDF2
	1.00774	0.703962	Q9UMS0	NFU1
	1.53171	0.703095	Q14249	ENDOG
	7.7987	0.702041	P30838	ALDH3A1	x
	2.09552	0.701733	Q12974	PTP4A2
	11.8574	0.701448	Q14376	GALE
	5.48843	0.699968	Q9HAD4	WDR41
	1.19369	0.699722	P38935	IGHMBP2
	1.00522	0.699642	O75886	STAM2
	8.2619	0.699169	Q9H8H2	DDX31
	0.485602	0.698172	Q9NR33	POLE4
	2.72305	0.698099	O00762	UBE2C
	1.63442	0.697305	P33121	ACSL1
	7.43534	0.694907	Q9UMX0	UBQLN1
	3.80692	0.694865	P42892	ECE1
	6.93468	0.694733	P26447	S100A4
	0.854211	0.692879	Q9NWX5	ASB6
	5.06073	0.692289	Q9NX62	BPNT2
	6.88124	0.692024	Q13310	PABPC4
	0.934738	0.691266	P48651	PTDSS1
	0.758645	0.690377	O14618	CCS
	0.422297	0.687165	Q92530	PSMF1
	1.65191	0.686319	O95235	KIF20A	x
	6.02128	0.683653	Q9UKD2	MRTO4
	3.4369	0.681302	Q03169	TNFAIP2
	9.00801	0.677256	P35573	AGL
	2.72911	0.67721	Q96GQ5	RUSF1
	6.63288	0.672892	Q9H7C4	SYNC
	1.55522	0.671891	Q12834	CDC20
	1.07011	0.67083	Q8NBM8	PCYOX1L
	10.1766	0.66977	Q9P258	RCC2	x
	6.33951	0.667409	Q9BS26	ERP44
	1.14172	0.667351	O75110	ATP9A
	3.57265	0.666768	O95372	LYPLA2
	4.97752	0.664272	Q15014	MORF4L2
	4.2322	0.662239	Q9NX24	NHP2
	5.78175	0.660364	Q96P11	NSUN5
	5.5641	0.658125	Q9BXB5	OSBPL10	x
	2.7894	0.658054	P31321	PRKAR1B
	5.82772	0.656686	Q92990	GLMN
	8.33658	0.655968	Q9Y266	NUDC	x
	10.8409	0.65569	P49321	NASP
	7.14059	0.655132	Q14919	DRAP1
	3.45201	0.652843	Q9NYL2	MAP3K20
	1.73589	0.6509	Q8TDW0	LRRC8C
	7.65533	0.65073	Q08209	PPP3CA	x
	3.17988	0.650489	Q9H6F5	CCDC86
	6.2639	0.6503	Q8NC51	SERBP1	x
	1.16196	0.647344	Q9P275	USP36
	5.11324	0.646355	Q8WZA0	LZIC
	2.12895	0.645094	Q9Y6N7	ROBO1	x
	0.482905	0.645009	Q2KHT3	CLEC16A
	9.46326	0.6426	O00154	ACOT7	x
	1.7103	0.641849	Q5VZE5	NAA35
	7.00932	0.641732	Q9GZR2	REXO4
	3.54964	0.6411	O94875	SORBS2
	2.17155	0.640925	P32456	GBP2
	1.48845	0.640377	P51617	IRAK1
	6.02234	0.640303	Q6DKI1	RPL7L1
	10.2738	0.639193	Q15836	VAMP3
	1.17282	0.639002	Q5VTL8	PRPF38B
	0.744247	0.638568	P61024	CKS1B
	0.59779	0.638103	Q6PK04	CCDC137
	2.6164	0.637571	Q9P2E5	CHPF2
	7.10427	0.637562	Q9H7B2	RPF2
	4.46813	0.636262	O00273	DFFA
	1.58566	0.635929	P45984	MAPK9
	1.63285	0.633586	Q8N4Q0	PTGR3
	8.68375	0.633275	Q9HAV7	GRPEL1
	1.04765	0.632435	P35556	FBN2
	1.15014	0.631535	Q9H3H1	TRIT1
	8.5904	0.630938	Q5BKZ1	ZNF326
	0.557824	0.630411	Q12981	BNIP1
	1.10652	0.629433	P46020	PHKA1
	1.70794	0.629192	P00374	DHFR
	5.58099	0.628561	P35244	RPA3
	0.372726	0.628332	P56378	ATP5MJ
	1.78768	0.628107	Q9UHF7	TRPS1	x
	1.28899	0.627911	Q9P2W9	STX18	x
	0.642183	0.627099	P60033	CD81
	2.13489	0.626844	Q9BPZ3	PAIP2
	2.06411	0.625076	Q96EK9	KTI12
	5.66142	0.623791	Q9GZR7	DDX24
	9.40106	0.623191	Q9NR45	NANS
	1.93963	0.621507	Q14186	TFDP1
	8.8348	0.61867	O43447	PPIH
	0.849597	0.618168	Q92934	BAD
	10.1587	0.617293	P08648	ITGA5
	2.36423	0.617103	Q9H2D1	SLC25A32
	10.9226	0.616072	P19338	NCL
	3.45631	0.614169	Q8N129	CNPY4
	1.14579	0.613828	O75448	MED24
	3.26393	0.612388	P01130	LDLR
	5.59474	0.610885	Q8WTV0	SCARB1
	5.99667	0.610806	Q02809	PLOD1
	1.59751	0.609244	P50452	SERPINB8
	5.20274	0.608641	Q9BTX1	NDC1
	0.635895	0.608396	O75600	GCAT
	3.28778	0.606628	Q9BQ70	TCF25
	1.30153	0.605907	Q8NDF8	TENT4B
	0.768923	0.604897	A8MXV4	NUDT19
	5.70706	0.604793	Q5SY16	NOL9
	5.14674	0.604506	Q6RFH5	WDR74
	7.85941	0.602232	Q07065	CKAP4
	4.98472	0.601511	Q16763	UBE2S
	0.758934	0.600812	Q96HR8	NAF1
	6.84654	0.600728	O95336	PGLS
	4.80522	0.59981	O95425	SVIL
	5.46382	0.599367	Q01658	DR1
	0.650309	0.599021	Q14119	VEZF1
	2.98982	0.598598	Q96RL1	UIMC1	x
	3.0873	0.59753	Q5U5X0	LYRM7
	9.97693	0.597416	Q5VYK3	ECPAS
	9.16606	0.597006	P54727	RAD23B
	6.2504	0.595603	Q9BYG3	NIFK
	6.91647	0.595549	Q6YHK3	CD109
	0.94466	0.594638	P07203	GPX1
	5.28021	0.593783	P30533	LRPAP1
	9.13785	0.592959	P54709	ATP1B3
	6.7128	0.591708	P54886	ALDH18A1
	5.29992	0.591283	Q96E11	MRRF
	1.46411	0.591271	Q8IY95	TMEM192
	1.66605	0.591104	P0DPD7	EEF1AKMT4
	0.500696	0.589565	Q96RN5	MED15
	6.64976	0.588154	Q96GM8	TOE1
	5.27952	0.587668	P23786	CPT2
	6.64669	0.587362	Q15417	CNN3	x
	6.19408	0.586795	Q9H9A6	LRRC40	x
	4.77685	0.586232	Q9Y547	IFT25
	3.65643	0.586072	P20290	BTF3	x
	8.42189	0.58607	P49591	SARS1	x
	2.7913	0.585831	P98179	RBM3
	3.58787	0.585657	O75818	RPP40
	4.19319	0.585335	Q8NEY1	NAV1
	6.41217	0.584358	O14646	CHD1
	9.03223	0.583576	Q9NVI7	ATAD3A
	8.02566	0.583464	Q92688	ANP32B
	0.449185	0.583238	Q86Y91	KIF18B
	0.614375	0.580706	Q8WUB8	PHF10
	11.3253	0.580227	P17812	CTPS1	x
	6.1685	0.580003	Q5T1M5	FKBP15
	7.96688	0.579908	Q9Y314	NOSIP	x
	2.31786	0.5784	Q9H6Y2	WDR55
	0.995667	0.575443	Q16595	FXN
	1.6348	0.575232	Q6UW02	CYP20A1
	5.11627	0.575191	Q9Y6Y0	IVNS1ABP
	1.79074	0.574229	O00560	SDCBP
	0.424019	0.573204	O60830	TIMM17B
	0.53469	0.572347	Q9BU61	NDUFAF3
	0.501761	0.568241	O60346	PHLPP1
	1.79529	0.567395	O75534	CSDE1
	1.17581	0.566535	Q96GA3	LTV1
	2.79891	0.566414	P06454	PTMA
	6.05334	0.566244	Q5TDH0	DDI2
	0.978417	0.566186	Q9NXR7	BABAM2
	1.33415	0.565423	Q96KQ7	EHMT2
	0.498118	0.564646	P26232	CTNNA2
	1.07126	0.563664	Q5T5Y3	CAMSAP1
	0.630744	0.56287	Q96I51	RCC1L
	2.02196	0.560448	O15381	NVL
	0.626262	0.560425	Q99797	MIPEP
	13.1206	0.559343	O95486	SEC24A
	7.77901	0.559246	Q6PKG0	LARP1
	5.298	0.558235	Q7Z5L9	IRF2BP2
	7.25817	0.558123	P42330	AKR1C3
	4.81022	0.557967	Q9H0C8	ILKAP
	10.3989	0.557362	Q9BVP2	GNL3
	1.13545	0.557243	Q86YR5	GPSM1
	0.835968	0.556358	Q15041	ARL6IP1
	6.11213	0.55571	Q99986	VRK1
	9.36293	0.555611	P18754	RCC1
	4.19331	0.553828	Q9BUR5	APOO
	2.48378	0.552847	P23458	JAK1
	1.50261	0.552637	Q13535	ATR
	9.51259	0.551237	Q96TA1	NIBAN2	x
	0.494359	0.550772	Q9NZN8	CNOT2
	2.80919	0.550094	Q9BQC3	DPH2
	8.82209	0.549477	O75718	CRTAP
	0.718547	0.549414	Q96RD7	PANX1
	7.57301	0.546191	O43865	AHCYL1
	0.846042	0.545614	O95671	ASMTL
	4.96483	0.545419	Q05682	CALD1	x
	3.51413	0.544653	Q6YP21	KYAT3
	3.34196	0.544103	Q13362	PPP2R5C
	8.20277	0.542865	Q8TDD1	DDX54
	6.93936	0.542531	O43795	MYO1B
	8.06932	0.542096	P40222	TXLNA
	4.91127	0.541397	Q9H0H5	RACGAP1
	8.67309	0.540099	Q8WVY7	UBLCP1
	5.30029	0.539591	Q9UBV8	PEF1
	3.38788	0.538065	O95864	FADS2
	1.01845	0.537751	O15379	HDAC3
	1.2275	0.537286	Q9H6R0	DHX33
	1.31497	0.536952	Q969S9	GFM2
	8.34597	0.536041	Q9NR50	EIF2B3
	6.40887	0.532949	P48960	ADGRE5
	3.76782	0.532369	O60547	GMDS
	9.41234	0.5323	Q14669	TRIP12
	0.922742	0.530866	P46199	MTIF2
	5.22883	0.529477	Q14320	FAM50A
	0.622776	0.528977	Q96J42	TXNDC15
	6.0072	0.52748	P82970	HMGN5
	5.98342	0.527276	P15104	GLUL
	3.82455	0.527234	P28290	ITPRID2
	3.99718	0.526452	Q8N8S7	ENAH
	5.26454	0.525886	Q96BH1	RNF25
	8.44317	0.52489	P52209	PGD	x
	3.05798	0.523991	Q9H6S0	YTHDC2
	4.87752	0.523615	P78344	EIF4G2	x
	4.97844	0.523563	Q9H1E3	NUCKS1
	2.57266	0.5234	Q9NWM8	FKBP14
	5.73952	0.522394	Q9HD15	SRA1
	1.06797	0.522311	Q04656	ATP7A
	1.4415	0.521875	Q6IAN0	DHRS7B
	0.818049	0.52171	P03905	MT-ND4
	3.82172	0.521102	O14657	TOR1B
	3.16846	0.520382	Q15059	BRD3
	9.21074	0.519984	O43432	EIF4G3	x
	5.08091	0.519668	Q16836	HADH
	6.77682	0.519108	Q9UNF1	MAGED2	x
	5.47727	0.516332	Q9NRV9	HEBP1
	2.59841	0.514572	Q8N3E9	PLCD3
	0.952683	0.514251	Q9BXW6	OSBPL1A
	3.11202	0.513966	P31749	AKT1
	5.12428	0.513126	O00410	IPO5
	10.8499	0.512558	Q8N1G4	LRRC47
	5.00659	0.512365	Q9NRG9	AAAS
	4.26457	0.511649	Q13428	TCOF1	x
	0.870021	0.51157	Q13188	STK3
	5.09919	0.511036	P42696	RBM34
	8.70428	0.509524	Q09161	NCBP1	x
	4.1454	0.509282	Q8TCG1	CIP2A
	2.79734	0.509146	P42858	HTT
	0.397458	0.508671	Q9NYB0	TERF2IP
	5.74128	0.507616	P07954	FH	x
	1.46134	0.507532	Q5PRF9	SAMD4B	x
	7.25487	0.507384	P49915	GMPS
	1.11636	0.507354	Q9ULG6	CCPG1
	5.99027	0.507144	Q9H7Z7	PTGES2
	3.65462	0.507105	Q9NRF9	POLE3
	5.88392	0.506342	O96008	TOMM40
	0.591943	0.506196	Q96EU6	RRP36
	4.31975	0.506047	Q96GM5	SMARCD1
	6.41157	0.50576	Q9UBK8	MTRR
	7.44784	0.505152	Q9UNE7	STUB1
	7.88707	0.504836	O95202	LETM1
	2.18756	0.503913	O95071	UBR5
	1.63008	0.503289	P30530	AXL
	4.9166	0.502496	Q15061	WDR43
	4.2809	0.500767	O60287	URB1
	5.87518	0.500751	Q9P2N5	RBM27
	4.66661	0.499905	Q02241	KIF23	x
	0.448966	0.499848	Q8IY22	CMIP
	2.59947	0.499168	P05386	RPLP1
	7.42218	0.499152	P17813	ENG
	3.51528	0.499042	P20585	MSH3
	6.0734	0.499013	P27144	AK4
	4.86305	0.4986	Q7Z6Z7	HUWE1
	1.64342	0.498485	Q9UII2	ATP5IF1
	1.68799	0.498266	Q7L4I2	RSRC2
	0.301474	0.498219	Q8NBI5	SLC43A3
	4.89103	0.49764	P14635	CCNB1
	3.77876	0.497454	O43709	BUD23
	2.09056	0.496501	Q8NF64	ZMIZ2
	0.471695	0.49642	Q9NSP4	CENPM
	7.12902	0.49453	Q01433	AMPD2
	7.36511	0.494061	P17931	LGALS3
	0.782285	0.493418	Q96QD9	FYTTD1
	0.811716	0.493164	Q8N4J0	CARNMT1
	7.74169	0.492656	O95881	TXNDC12
	0.590372	0.491889	Q6IBW4	NCAPH2
	9.15188	0.491679	P21266	GSTM3
	4.61739	0.490554	Q9UNQ2	DIMT1
	0.920052	0.490176	Q9UJA5	TRMT6
	0.70409	0.489431	Q13426	XRCC4
	5.85457	0.489162	Q9NZB2	FAM120A	x
	5.27787	0.488292	Q99497	PARK7
	4.00314	0.487113	P11802	CDK4
	9.52186	0.486993	O95573	ACSL3	x
	4.90852	0.486268	Q96KB5	PBK
	4.26411	0.48625	E9PAV3	NACA
	1.63678	0.486041	O60825	PFKFB2
	12.6598	0.48588	Q10471	GALNT2
	0.61329	0.485819	Q9NRN9	METTL5
	1.26153	0.485659	Q9BQ04	RBM4B
	1.55883	0.485519	Q9BW85	YJU2
	2.89264	0.485477	P09601	HMOX1	x
	4.4575	0.485232	Q9Y3D7	PAM16
	1.08458	0.485185	Q9NV35	NUDT15
	4.8313	0.484457	Q9BV86	NTMT1
	0.517399	0.484343	O95551	TDP2
	0.760895	0.484271	Q9UMW8	USP18
	2.86698	0.483802	P28074	PSMB5
	5.59685	0.483413	P09417	QDPR
	4.71215	0.483164	Q8TED0	UTP15	x
	4.99722	0.482136	P53701	HCCS
	1.21011	0.481616	Q53EZ4	CEP55
	0.852661	0.481284	Q9Y2D4	EXOC6B
	4.67284	0.481235	Q9Y3F4	STRAP	x
	9.51363	0.480929	Q6P996	PDXDC1
	2.70417	0.480231	O75832	PSMD10
	5.75072	0.47863	O15258	RER1
	8.66308	0.476281	Q96AE4	FUBP1
	6.59675	0.476188	P00533	EGFR
	2.34429	0.47487	Q9Y241	HIGD1A
	3.92241	0.47479	A5PLL7	PEDS1
	0.841737	0.474343	Q86TP1	PRUNE1
	0.465621	0.474194	Q96SZ6	CDK5RAP1
	7.20851	0.474182	P10515	DLAT
	3.38641	0.473997	P06132	UROD
	3.84566	0.473818	P55010	EIF5
	3.70303	0.473518	Q12849	GRSF1
	1.29999	0.473169	Q96D71	REPS1
	0.398317	0.472847	P18827	SDC1
	4.12115	0.472646	Q14671	PUM1
	4.8629	0.472538	Q9Y4W2	LAS1L
	6.46517	0.471964	P26641	EEF1G	x
	1.08317	0.471489	Q9BTE7	DCUN1D5
	4.25247	0.471399	Q14978	NOLC1
	1.02334	0.471262	Q9BVS4	RIOK2
	6.84041	0.471083	Q9NTK5	OLA1
	6.39781	0.470977	Q15785	TOMM34	x
	4.04034	0.470245	Q9BZX2	UCK2
	3.55264	0.469422	Q01664	TFAP4
	2.92889	0.468973	O14976	GAK
	1.82879	0.468688	Q96T58	SPEN
	5.76367	0.468368	O60684	KPNA6
	6.47497	0.468018	P48163	ME1
	0.459539	0.467073	Q9NWX6	THG1L
	4.7128	0.466988	Q8TEQ6	GEMIN5	x
	3.78231	0.466778	P54725	RAD23A
	5.20026	0.466293	P09429	HMGB1
	7.0034	0.465745	P04179	SOD2
	3.27625	0.465294	P55011	SLC12A2	x
	9.23227	0.465114	Q16401	PSMD5
	0.775568	0.464628	Q96LA8	PRMT6
	4.68423	0.464601	P20839	IMPDH1
	0.797634	0.46433	Q7Z4G4	TRMT11
	0.381628	0.463704	P08697	SERPINF2
	6.01365	0.463667	P62495	ETF1
	3.96535	0.463373	Q9Y6B6	SAR1B
	0.778295	0.463071	Q86TS9	MRPL52
	5.75201	0.46177	Q9HAU0	PLEKHA5
	8.77281	0.460875	Q99623	PHB2	x
	0.689946	0.460827	Q17RY6	LY6K
	1.28121	0.459228	P03915	MT-ND5
	8.42017	0.45905	P38646	HSPA9	x
	3.86666	0.457814	Q6Y7W6	GIGYF2	x
	4.58602	0.457491	Q9NZ63	C9orf78
	7.43332	0.457041	Q6NUK1	SLC25A24
	9.33126	0.456701	O75937	DNAJC8	x
	0.447412	0.455771	O60888	CUTA
	0.481219	0.455607	Q5VWZ2	LYPLAL1
	0.854948	0.455427	O15541	RNF113A
	5.00038	0.454801	Q8NEW0	SLC30A7
	3.59665	0.454374	Q16186	ADRM1
	2.65408	0.453759	Q14997	PSME4
	2.01161	0.452886	Q96S66	CLCC1
	5.63394	0.452262	Q96A72	MAGOHB	x
	6.61547	0.452011	O43852	CALU
	1.45206	0.451786	Q00534	CDK6
	4.053	0.451737	O60869	EDF1
	5.29023	0.450555	P22307	SCP2
	3.89837	0.449874	Q8N8A6	DDX51
	5.513	0.449281	P61964	WDR5
	1.95999	0.449228	P08134	RHOC
	3.23919	0.448391	P46013	MKI67
	2.52796	0.448265	Q9C0E2	XPO4
	3.36089	0.447967	Q9NR30	DDX21	x
	4.21411	0.44706	Q9UKM7	MAN1B1
	2.97485	0.446055	Q00403	GTF2B
	10.0659	0.445002	P34932	HSPA4	x
	4.40357	0.444882	Q9BPX5	ARPC5L	x
	5.57758	0.444364	P31943	HNRNPH1
	1.90198	0.444333	P82675	MRPS5
	2.19814	0.444189	Q9UK45	LSM7
	3.05057	0.443986	Q9H553	ALG2
	1.86464	0.443964	Q92575	UBXN4
	7.51323	0.443693	O43172	PRPF4
	0.531214	0.442571	O15155	BET1
	4.32832	0.442064	P99999	CYCS
	0.515293	0.441867	O95684	CEP43
	2.80904	0.441704	O95707	POP4
	8.65709	0.44135	O60701	UGDH	x
	8.87523	0.440113	P06733	ENO1	x
	2.76495	0.439869	O95239	KIF4A
	6.80441	0.439715	P16070	CD44
	3.39104	0.43969	Q05193	DNM1
	0.609388	0.438144	Q9BSF4	TIMM29
	0.548324	0.438007	Q9Y3E7	CHMP3
	0.751184	0.437114	Q9UET6	FTSJ1
	0.905768	0.436858	P78549	NTHL1
	0.144791	0.436457	Q58FF6	HSP90AB4P
	6.089	0.435588	Q9NRX4	PHPT1
	5.84391	0.435555	P41091	EIF2S3	x
	6.48894	0.4355	Q9Y2D5	PALM2AKAP2
	5.7993	0.434895	P36405	ARL3
	0.798616	0.434594	P10109	FDX1
	6.17461	0.433956	Q07666	KHDRBS1	x
	9.66184	0.433401	O75396	SEC22B
	1.0133	0.433305	O75127	PTCD1
	6.17814	0.432307	Q96M27	PRRC1
	2.10094	0.432194	Q9BQL6	FERMT1
	5.1055	0.431672	Q3KQU3	MAP7D1
	7.15169	0.431063	P31153	MAT2A	x
	1.30977	0.430902	P11717	IGF2R
	4.3804	0.430665	P28288	ABCD3
	6.21706	0.430598	Q9UQ13	SHOC2
	5.09346	0.430213	Q9BZE4	GTPBP4	x
	2.34209	0.429879	O95155	UBE4B
	3.51678	0.429802	O15260	SURF4	x
	1.02052	0.429282	Q08623	PUDP
	0.625734	0.429261	Q15058	KIF14
	1.61599	0.428705	P18084	ITGB5
	6.14151	0.428458	Q15397	PUM3
	6.26047	0.427894	Q9BQ39	DDX50	x
	1.33384	0.427818	Q96B36	AKT1S1	x
	6.76901	0.427116	P49773	HINT1
	3.05835	0.426397	P41223	BUD31
	2.86614	0.425568	Q8NEZ2	VPS37A
	7.65908	0.425225	Q13547	HDAC1
	1.19249	0.425185	Q96EI5	TCEAL4
	8.38083	0.424998	P35232	PHB1
	3.24181	0.424052	Q66K14	TBC1D9B
	1.49749	0.423815	O94913	PCF11
	0.945024	0.422715	Q8NI22	MCFD2
	1.90122	0.422642	O14925	TIMM23
	6.72392	0.422604	Q9Y5X1	SNX9
	4.58337	0.422572	Q9P2J5	LARS1	x
	4.55331	0.422538	Q5SSJ5	HP1BP3
	0.726502	0.422488	Q5TA45	INTS11
	7.66252	0.422292	Q7L1Q6	BZW1
	3.78546	0.421989	Q14192	FHL2
	1.3183	0.421572	P07093	SERPINE2
	8.04839	0.421536	O60832	DKC1
	8.04464	0.421036	P46926	GNPDA1
	2.88166	0.420878	Q9C0D9	SELENOI
	4.24282	0.420759	Q9Y3Y2	CHTOP
	2.07229	0.420559	Q8IWC1	MAP7D3
	8.82302	0.420465	Q9UKN8	GTF3C4
	4.5848	0.419772	O14656	TOR1A
	9.61157	0.419368	P51571	SSR4
	4.89607	0.419214	P78316	NOP14
	3.43371	0.418107	Q9UFN0	NIPSNAP3A
	0.754496	0.417621	Q9BZD4	NUF2
	4.44707	0.417595	Q9Y285	FARSA
	2.8304	0.416123	Q9Y3B9	RRP15
	2.84223	0.414703	Q9ULC4	MCTS1
	2.30187	0.414505	P43490	NAMPT	x
	8.70376	0.414289	P33527	ABCC1
	5.07361	0.414223	P08240	SRPRA
	4.43789	0.413988	Q15758	SLC1A5
	0.499798	0.413987	Q5T1C6	THEM4
	7.00422	0.413685	Q9H2U2	PPA2
	0.537499	0.413528	O43583	DENR
	0.689511	0.413231	O95149	SNUPN
	3.97878	0.413115	Q9NQ55	PPAN
	1.57958	0.412215	Q5T3I0	GPATCH4	x
	5.36763	0.412194	O76021	RSL1D1	x
	8.37676	0.411936	Q04837	SSBP1
	5.39421	0.41117	P08754	GNAI3
	2.87695	0.41117	O15347	HMGB3
	0.849557	0.410775	Q9BW62	KATNAL1
	6.4901	0.41076	Q99614	TTC1
	0.885462	0.410683	Q9NSY0	NRBP2
	6.9974	0.410299	Q9H299	SH3BGRL3
	7.55412	0.410018	P21796	VDAC1
	2.91021	0.409564	Q5SRE5	NUP188
	5.5297	0.40945	Q9NVH1	DNAJC11	x
	4.24657	0.409249	Q969X6	UTP4
	1.21379	0.409232	O43708	GSTZ1
	5.31832	0.408743	P23246	SFPQ	x
	2.13437	0.408156	O60678	PRMT3
	3.06365	0.407165	O00566	MPHOSPH10
	4.08106	0.407158	O95456	PSMG1
	5.85217	0.406967	P20700	LMNB1
	3.16259	0.406961	Q9NPA8	ENY2
	2.05914	0.406927	Q9H5V9	STEEP1
	1.78483	0.406856	O95059	RPP14
	1.00357	0.406597	Q9H5K3	POMK
	3.93088	0.40618	Q9UBQ5	EIF3K
	3.86471	0.40588	Q9NTX5	ECHDC1
	6.41751	0.405363	Q06830	PRDX1	x
	0.587196	0.405272	Q92560	BAP1
	3.34176	0.405123	Q7L2H7	EIF3M
	5.38743	0.404458	P19174	PLCG1
	1.01243	0.403965	Q75QN2	INTS8
	2.64731	0.402954	P28072	PSMB6
	5.7799	0.402502	P35222	CTNNB1
	5.86837	0.402478	Q15637	SF1
	1.99039	0.401767	Q15154	PCM1
	1.59149	0.401536	Q92805	GOLGA1
	4.5891	0.401244	Q13838	DDX39B
	5.63699	0.401231	Q99436	PSMB7	x
	0.466146	0.400646	A2RRP1	NBAS
	0.829776	0.400092	O75879	GATB
	6.7662	0.399152	O43396	TXNL1
	5.42835	0.399116	Q9UPN6	SCAF8
	2.34563	0.398895	Q9HBL8	NMRAL1
	4.24304	0.398109	Q9UPU5	USP24
	0.391483	0.397366	Q15398	DLGAP5
	3.70864	0.397228	P61081	UBE2M
	0.69674	0.397082	Q96D53	COQ8B
	5.03864	0.396431	O15027	SEC16A
	0.682551	0.396319	Q15036	SNX17
	3.97628	0.396044	Q15056	EIF4H
	5.19601	0.395751	Q09028	RBBP4
	2.17085	0.395308	Q8NCG7	DAGLB
	3.83827	0.394347	Q86UK7	ZNF598
	5.51002	0.39359	Q8N183	NDUFAF2
	5.11065	0.39339	O75347	TBCA
	8.59873	0.393214	P52907	CAPZA1
	3.03332	0.39286	P68104	EEF1A1	x
	7.95513	0.392611	O43390	HNRNPR	x
	3.0835	0.391184	Q9UGM6	WARS2
	2.9167	0.391103	Q9NRN7	AASDHPPT
	3.39676	0.390625	Q9H4A3	WNK1
	6.04388	0.390549	P11387	TOP1
	1.8811	0.390272	Q9P0S9	TMEM14C
	4.49225	0.390094	Q3KQV9	UAP1L1
	6.33298	0.389919	Q13144	EIF2B5
	6.98537	0.38934	P32119	PRDX2	x
	1.56568	0.389007	P30154	PPP2R1B
	5.02761	0.388827	Q8WTT2	NOC3L
	6.21387	0.388272	Q13488	TCIRG1
	4.0537	0.388131	Q13151	HNRNPA0
	1.252	0.388088	Q9BRS2	RIOK1
	9.03936	0.388042	O94905	ERLIN2
	0.449083	0.387699	Q9HBL7	PLGRKT
	5.69463	0.387208	Q9BY43	CHMP4A
	5.35868	0.386798	P26368	U2AF2
	0.560832	0.385618	P62487	POLR2G
	6.49332	0.38476	O75367	MACROH2A1
	7.87864	0.3844	Q8NBJ5	COLGALT1
	0.99564	0.38398	Q5EBL4	RILPL1
	6.67144	0.382931	P31939	ATIC	x
	4.7002	0.382692	Q9NXH9	TRMT1	x
	3.53623	0.381993	Q9H4L7	SMARCAD1
	0.420685	0.381911	Q9NP61	ARFGAP3
	5.66891	0.381403	Q9NW13	RBM28
	1.81646	0.381329	A8CG34	POM121C
	1.33654	0.381055	Q9NXU5	ARL15
	3.08515	0.380934	Q9H2H9	SLC38A1
	4.44251	0.380753	Q14444	CAPRIN1
	0.860288	0.380298	A0JLT2	MED19
	3.39164	0.380023	Q9NRY5	FAM114A2
	5.14453	0.379755	O95394	PGM3
	4.05863	0.378924	Q9NZL9	MAT2B
	2.97404	0.378716	P26599	PTBP1	x
	6.16471	0.378582	Q9GZL7	WDR12
	0.790757	0.377407	Q8NAN2	MIGA1
	2.09502	0.377238	Q96AT9	RPE
	0.183942	0.377087	Q99996	AKAP9
	2.06378	0.376945	Q08378	GOLGA3
	6.36799	0.376624	Q5T4S7	UBR4
	3.48761	0.376432	O75794	CDC123
	1.60456	0.376381	O95926	SYF2
	3.90588	0.376281	Q9BRX5	GINS3
	1.4586	0.376127	P49454	CENPF
	3.2402	0.375867	Q14146	URB2
	7.02892	0.375164	Q969U7	PSMG2
	1.56062	0.375137	Q96FV9	THOC1
	4.22511	0.375134	Q9Y5K5	UCHL5	x
	3.24312	0.374777	O60573	EIF4E2
	1.69518	0.374429	Q9UK41	VPS28
	4.39247	0.374292	Q9ULX3	NOB1
	5.9287	0.374126	P35637	FUS	x
	5.64554	0.373601	O14737	PDCD5
	0.829809	0.371255	Q5MIZ7	PPP4R3B
	2.12902	0.371055	Q9NRG0	CHRAC1
	6.04749	0.370919	Q9Y2X3	NOP58
	0.683431	0.370522	Q9Y385	UBE2J1
	5.64188	0.370487	Q8IWE2	FAM114A1
	1.01679	0.370326	P04049	RAF1
	0.462941	0.369673	Q9Y303	AMDHD2
	5.46684	0.369177	Q9BVI4	NOC4L
	0.606058	0.368956	O75208	COQ9
	8.23865	0.368736	P05023	ATP1A1
	2.66655	0.368292	P67809	YBX1
	3.83856	0.368246	Q9BXY0	MAK16
	3.77799	0.36806	O43818	RRP9
	6.40189	0.367999	Q9Y2B0	CNPY2
	4.73364	0.367782	Q8N543	OGFOD1
	1.43766	0.367283	O60784	TOM1
	5.11891	0.367206	Q86UE4	MTDH
	5.60403	0.366633	Q7L014	DDX46	x
	0.846518	0.36652	Q6P3X3	TTC27
	0.769153	0.365829	Q9NXS2	QPCTL
	3.14928	0.365377	P80723	BASP1
	1.09505	0.364729	Q9HCE1	MOV10	x
	3.19953	0.364698	P55769	SNU13
	0.450179	0.364574	Q6GQQ9	OTUD7B
	3.39156	0.364463	Q8N108	MIER1
	3.19039	0.363267	Q13454	TUSC3
	4.31465	0.363074	Q13243	SRSF5
	4.94942	0.362828	P78346	RPP30
	5.41898	0.362729	P35268	RPL22	x
	3.96223	0.361911	O75477	ERLIN1
	4.11674	0.361065	Q96A49	SYAP1
	0.789261	0.361023	Q9P2N7	KLHL13	x
	2.44809	0.359658	P06756	ITGAV
	0.259039	0.359645	Q5K651	SAMD9	x
	5.39264	0.359572	P22087	FBL	x
	3.74054	0.359225	Q9UQ35	SRRM2
	2.18796	0.358615	P02786	TFRC
	3.86286	0.357698	P24534	EEF1B2
	1.06419	0.357524	Q9H0H0	INTS2
	3.1976	0.357367	Q53H82	LACTB2
	2.54659	0.357036	Q9Y4Z0	LSM4
	2.71522	0.357003	Q96QC0	PPP1R10
	2.88587	0.35692	Q71RC2	LARP4
	4.38372	0.356839	Q05519	SRSF11
	6.88485	0.356736	P11310	ACADM
	3.87687	0.356331	Q9H814	PHAX
	2.95523	0.355628	Q9UI26	IPO11
	2.75374	0.355527	P40616	ARL1
	0.694235	0.35536	Q9UJY4	GGA2
	5.61682	0.355263	Q01469	FABP5
	3.67407	0.355137	Q96I24	FUBP3
	4.11859	0.354963	P20908	COL5A1
	5.27238	0.353697	Q13148	TARDBP	x
	1.56495	0.353643	P98194	ATP2C1
	1.52397	0.353442	Q92995	USP13
	0.97071	0.353394	P50148	GNAQ
	0.191132	0.352767	Q13325	IFIT5	x
	2.90537	0.352554	Q96G23	CERS2
	0.794351	0.352267	Q9NVP2	ASF1B
	4.34662	0.351851	Q13685	AAMP
	3.25249	0.351719	P78406	RAE1
	0.570562	0.350259	Q6P161	MRPL54
	6.3366	0.34981	Q9P2B2	PTGFRN
	0.457065	0.349292	P35611	ADD1	x
	1.0945	0.348314	Q9UNL2	SSR3
	3.59145	0.348255	P60228	EIF3E
	7.29634	0.348213	O43847	NRDC	x
	3.50909	0.348159	Q12972	PPP1R8
	4.31381	0.347934	Q53GS7	GLE1
	0.269034	0.347904	P0CG38	POTEI
	0.223246	0.347587	P19971	TYMP
	1.24377	0.347187	Q9UKZ1	CNOT11
	1.88678	0.347131	Q9Y4Y9	LSM5
	4.67821	0.346573	Q9Y221	NIP7
	5.89642	0.346443	P54577	YARS1	x
	6.12448	0.346143	Q92900	UPF1	x
	4.3133	0.345031	Q8IYB3	SRRM1
	3.77864	0.345013	Q9UBB6	NCDN
	0.878822	0.344733	Q3V6T2	CCDC88A
	4.80797	0.344456	Q99729	HNRNPAB
	2.95619	0.344184	Q5T160	RARS2
	4.3795	0.343511	Q9BV20	MRI1
	0.679725	0.343004	Q9GZT6	CCDC90B
	0.603163	0.342805	P27540	ARNT
	3.02921	0.342243	O00401	WASL
	3.00485	0.341677	Q9H8H0	NOL11
	2.70666	0.341235	O75530	EED
	5.03539	0.341211	P41252	IARS1	x
	1.57054	0.341132	Q9H9B1	EHMT1
	2.99598	0.341112	Q9Y399	MRPS2
	4.99571	0.340365	Q8IWT6	LRRC8A
	0.518902	0.340109	Q9Y2Z2	MTO1
	2.77053	0.339648	Q9Y3B3	TMED7
	3.36146	0.339255	P62273	RPS29
	4.65633	0.338353	Q5T280	SPOUT1
	5.37425	0.33829	P32321	DCTD
	4.86879	0.337725	Q12931	TRAP1	x
	3.09111	0.337252	Q13283	G3BP1	x
	3.84373	0.337118	Q15369	ELOC
	0.775952	0.337083	O60725	ICMT
	3.44113	0.336869	Q6PJT7	ZC3H14
	5.5972	0.336637	Q96IR7	HPDL
	2.50143	0.336301	P82673	MRPS35
	0.696104	0.336204	Q96P47	AGAP3
	3.39771	0.336192	P13639	EEF2	x
	1.23689	0.336075	Q8N884	CGAS
	0.365701	0.335919	O60942	RNGTT
	0.550364	0.335803	Q8IYB5	SMAP1
	0.511386	0.33577	Q07864	POLE
	3.23064	0.335746	P49721	PSMB2
	0.491511	0.335	P31483	TIA1
	3.53974	0.334441	Q99613	EIF3C
	2.09325	0.334418	Q92917	GPKOW
	5.29229	0.334358	P11021	HSPA5
	1.05374	0.332588	Q9NR09	BIRC6
	5.20914	0.332177	Q01105	SET
	2.4372	0.331571	P60468	SEC61B
	4.90911	0.331313	Q6PIU2	NCEH1
	4.77076	0.331201	P11216	PYGB
	0.537025	0.331192	A3KN83	SBNO1
	3.16122	0.33089	P52298	NCBP2
	1.97302	0.330151	Q8WWQ0	PHIP
	4.17187	0.32961	Q13601	KRR1
	0.970101	0.329601	Q15773	MLF2
	5.1289	0.329504	P07686	HEXB
	3.75928	0.329066	Q9NXF1	TEX10
	4.80603	0.328992	Q9NZL4	HSPBP1
	0.378782	0.328987	O60921	HUS1
	1.02768	0.328606	O14494	PLPP1
	7.8662	0.328492	O76003	GLRX3	x
	4.28014	0.328269	O60518	RANBP6
	2.70741	0.327764	Q8NFF5	FLAD1
	1.43681	0.327214	Q15434	RBMS2
	0.79848	0.326802	Q99504	EYA3
	4.17058	0.326482	P43686	PSMC4
	3.78793	0.325514	Q2NL82	TSR1
	5.1966	0.325294	Q16629	SRSF7
	0.504411	0.325106	Q96DZ1	ERLEC1
	0.36628	0.324707	P28838	LAP3	x
	2.64731	0.324661	Q9NYU1	UGGT2
	6.97102	0.324531	Q13363	CTBP1
	2.87246	0.323043	P32004	L1CAM
	1.51323	0.322989	O14802	POLR3A
	1.29281	0.322695	Q8IWY9	CDAN1
	1.00091	0.322575	P84243	H3-3B
	4.19998	0.322491	P15170	GSPT1
	1.99677	0.322394	Q8IXH7	NELFCD
	0.148372	0.322272	Q8N6L1	KRTCAP2
	3.24441	0.322163	P20936	RASA1
	0.637994	0.321649	Q14653	IRF3
	3.60509	0.321589	Q86X55	CARM1
	3.17559	0.320206	Q8TBQ9	TMEM167A
	0.359613	0.32005	O15504	NUP42
	4.07597	0.318943	Q14694	USP10
	0.386419	0.318802	O75414	NME6
	3.85055	0.318693	P52594	AGFG1
	4.46356	0.318404	Q9BTE3	MCMBP
	6.82816	0.318179	O15355	PPM1G
	5.19401	0.317854	Q8N766	EMC1
	0.541137	0.317814	Q96RL7	VPS13A
	3.90145	0.317209	Q9NSD9	FARSB	x
	0.347499	0.316927	O43674	NDUFB5
	4.20007	0.316713	P61978	HNRNPK
	0.787965	0.316645	Q96EA4	SPDL1
	2.98812	0.316213	Q86YP4	GATAD2A
	4.9338	0.31609	P10809	HSPD1	x
	2.27926	0.316074	Q9BTZ2	DHRS4
	0.811374	0.316068	A6NJ78	METTL15
	0.753526	0.31591	P30405	PPIF
	3.68097	0.315816	P09651	HNRNPA1	x
	5.33401	0.315628	P50991	CCT4	x
	3.3252	0.31529	P62081	RPS7
	4.55313	0.315165	Q92973	TNPO1
	3.85694	0.314853	Q14914	PTGR1
	3.46481	0.314533	Q15418	RPS6KA1
	3.74337	0.314494	Q96RP9	GFM1
	4.13385	0.314155	P25787	PSMA2
	4.07177	0.31375	P61088	UBE2N
	2.56176	0.313746	Q13206	DDX10
	5.34157	0.313711	Q7Z478	DHX29
	4.76302	0.313202	Q9UNX4	WDR3
	2.83451	0.31319	Q9H583	HEATR1
	3.60934	0.313159	O75312	ZPR1
	0.302582	0.312905	Q8IYB7	DIS3L2
	3.11111	0.312573	Q96D46	NMD3
	2.13854	0.312232	Q6UX04	CWC27
	3.20105	0.311945	Q99873	PRMT1
	2.98994	0.311898	P63279	UBE2I
	1.24085	0.311782	Q7Z4H3	HDDC2
	4.32565	0.311567	Q08257	CRYZ
	2.44078	0.311533	Q9NY61	AATF
	0.242266	0.311452	Q6ZSR9
	5.60214	0.311114	O00567	NOP56	x
	1.53925	0.311076	Q9NVT9	ARMC1
	5.89186	0.310836	P17655	CAPN2
	4.7569	0.310671	Q6UW63	POGLUT2
	0.207662	0.310314	Q9H0U6	MRPL18
	3.20271	0.310287	Q13309	SKP2
	2.89446	0.309833	Q9Y3E0	GOLT1B	x
	5.04259	0.309573	Q9BXP5	SRRT	x
	3.88617	0.309566	O60884	DNAJA2
	1.23403	0.309051	Q04721	NOTCH2
	0.418422	0.308907	Q9H1H9	KIF13A
	0.906249	0.308813	Q9UBI6	GNG12
	2.71631	0.308364	Q96HY6	DDRGK1
	1.61051	0.308095	Q8TD19	NEK9
	6.68412	0.307846	P05141	SLC25A5	x
	3.95014	0.307756	Q9NX40	OCIAD1
	2.41785	0.307463	Q9NVG8	TBC1D13
	3.52289	0.307329	Q9Y237	PIN4
	2.2683	0.307201	Q12824	SMARCB1
	0.507269	0.306728	P16298	PPP3CB
	4.32795	0.306306	P78417	GSTO1	x
	0.275049	0.306249	Q8IZ81	ELMOD2
	0.564487	0.306173	O15164	TRIM24
	3.33527	0.306109	A0MZ66	SHTN1
	1.72642	0.306032	P41567	EIF1
	1.46393	0.305947	P49459	UBE2A
	5.30876	0.305849	Q9Y276	BCS1L
	0.478397	0.305378	Q9H974	QTRT2
	2.97815	0.30524	Q13643	FHL3
	1.9046	0.305048	P53350	PLK1	x
	2.42982	0.304914	Q9Y6I3	EPN1
	1.15213	0.30458	P07919	UQCRH
	2.10607	0.304497	Q86XI2	NCAPG2
	0.336748	0.30443	P61962	DCAF7
	0.462983	0.304136	Q13625	TP53BP2
	4.91459	0.303868	P08670	VIM	x
	3.51361	0.303794	O00186	STXBP3
	2.86684	0.30348	P54819	AK2
	0.361776	0.303478	Q9H4B0	OSGEPL1
	2.46295	0.303208	P48729	CSNK1A1
	2.2265	0.303144	Q9NVU7	SDAD1
	0.506762	0.303133	Q9Y3X0	CCDC9
	1.63039	0.303091	O14981	BTAF1
	1.67343	0.302991	P61073	CXCR4
	3.37699	0.302613	Q8IWA0	WDR75
	3.47152	0.302108	O95453	PARN
	4.6893	0.301993	O14818	PSMA7
	3.04364	0.301787	Q14152	EIF3A
	1.18615	0.301784	Q8N357	SLC35F6
	1.61511	0.301704	Q96JP5	ZFP91
	1.53231	0.301698	Q13641	TPBG
	4.72589	0.300806	Q9BRX2	PELO
	5.03552	0.300431	P40926	MDH2
	5.66045	0.300293	O75494	SRSF10
	3.93942	0.300196	Q14244	MAP7	x
	0.304437	0.300077	L0R819	ASDURF
	0.68124	0.299688	Q8N668	COMMD1
	4.58983	0.299522	Q15287	RNPS1
	4.61401	0.299499	Q9ULC3	RAB23
	3.92717	0.299334	P28070	PSMB4
	4.24079	0.299254	O60828	PQBP1
	8.88619	0.299189	Q9BXJ9	NAA15
	0.191588	0.299085	O94766	B3GAT3
	2.66015	0.299015	P51532	SMARCA4
	3.12022	0.298741	P62917	RPL8
	3.03115	0.298639	Q15428	SF3A2
	6.34963	0.29837	O43175	PHGDH
	2.57928	0.298248	P56182	RRP1
	0.329915	0.298085	Q5MNZ6	WDR45B
	2.60909	0.297989	Q8WW12	PCNP	x
	3.82996	0.297987	Q99460	PSMD1
	2.12591	0.297789	O15397	IPO8
	4.35333	0.297706	P62191	PSMC1	x
	5.58189	0.297563	Q96JJ7	TMX3
	4.87101	0.297559	O43617	TRAPPC3
	1.28282	0.29707	P04818	TYMS
	1.53338	0.296512	P52435	POLR2J
	3.43999	0.295808	O95373	IPO7
	3.58623	0.295679	P35080	PFN2
	1.9659	0.295671	Q8NBM4	UBAC2
	4.16095	0.294971	O75439	PMPCB
	4.26317	0.29496	P49257	LMAN1
	0.620105	0.294366	Q96QG7	MTMR9
	3.13715	0.294365	Q96EP5	DAZAP1
	4.28359	0.294289	Q86TI2	DPP9
	2.06942	0.294226	Q9H3K2	GHITM
	1.0752	0.293779	Q9Y248	GINS2
	2.12224	0.293771	Q8NFC6	BOD1L1
	4.54214	0.293491	Q9H9B4	SFXN1
	5.91467	0.292866	P14550	AKR1A1
	1.20454	0.292713	P42695	NCAPD3
	3.89752	0.292637	P49720	PSMB3
	0.53508	0.292512	Q13303	KCNAB2
	1.16027	0.292496	Q9P0J7	KCMF1
	1.48016	0.291829	O00244	ATOX1
	3.66268	0.291578	P28066	PSMA5
	2.09537	0.291429	O95785	WIZ	x
	3.84825	0.291242	P17844	DDX5	x
	2.43668	0.291111	Q9BSC4	NOL10
	4.05413	0.291103	P48643	CCT5	x
	4.91315	0.290745	P31150	GDI1	x
	4.47872	0.290405	Q96GQ7	DDX27
	3.00139	0.29022	P52788	SMS
	0.333561	0.290187	P49761	CLK3
	2.73698	0.290019	P29372	MPG
	6.80754	0.289983	P00558	PGK1	x
	4.1745	0.289756	P55884	EIF3B
	3.41093	0.289709	Q12846	STX4
	3.05699	0.289617	Q9NY12	GAR1
	2.45231	0.289448	Q8WX92	NELFB
	3.65747	0.289413	Q5TEC6	H3-7
	2.55996	0.289392	Q15233	NONO	x
	5.96551	0.289333	P43243	MATR3	x
	0.236985	0.289211	Q14999	CUL7
	6.41415	0.289067	P43307	SSR1
	1.36058	0.289046	Q96K37	SLC35E1
	2.74566	0.288893	P62424	RPL7A
	4.01034	0.288504	Q9H9T3	ELP3
	0.217593	0.288405	O95989	NUDT3
	1.32793	0.287966	Q9UNZ5	C19orf53
	1.57106	0.287306	Q13769	THOC5
	3.62888	0.287269	Q9UI30	TRMT112
	6.11838	0.286491	P27824	CANX
	6.42891	0.286238	Q9UNP9	PPIE
	2.26992	0.286072	P08708	RPS17
	4.33306	0.28541	Q8WYP5	AHCTF1	x
	4.03233	0.285279	Q9UI10	EIF2B4
	2.89262	0.284918	P21912	SDHB
	4.17187	0.284829	Q04760	GLO1
	2.98583	0.284798	P42345	MTOR
	2.7945	0.284552	Q92785	DPF2
	0.368735	0.284127	Q13546	RIPK1
	2.44042	0.284115	Q8NCA5	FAM98A
	3.22482	0.283978	P35998	PSMC2
	0.942857	0.283912	Q8TE02	ELP5
	2.81259	0.283542	P46782	RPS5	x
	2.40118	0.283412	Q9Y305	ACOT9
	2.68728	0.283178	Q9BRP4	PAAF1
	2.13524	0.282767	Q9UJX5	ANAPC4
	1.44449	0.282677	O15213	WDR46
	0.255502	0.282554	Q8IXQ4	GPALPP1
	0.41933	0.282307	Q86Y07	VRK2
	3.8033	0.282045	P78347	GTF2I
	4.14208	0.28202	O75533	SF3B1
	0.755844	0.281991	Q9H967	WDR76
	1.47163	0.281986	P63098	PPP3R1
	1.04204	0.281916	Q8IVP5	FUNDC1
	3.47742	0.281871	Q9Y3T9	NOC2L
	2.41019	0.281864	P50213	IDH3A
	2.79312	0.281714	Q14684	RRP1B
	1.70887	0.281573	O00330	PDHX
	4.41802	0.280996	Q13200	PSMD2
	4.28444	0.280838	P31942	HNRNPH3
	1.73395	0.280831	O95218	ZRANB2	x
	0.732176	0.280614	Q9P0U1	TOMM7
	0.772335	0.280448	Q9H9H4	VPS37B
	2.50481	0.280399	Q9Y657	SPIN1
	2.01013	0.280296	Q7Z6E9	RBBP6
	3.42302	0.280118	P48506	GCLC
	1.78114	0.280029	P11182	DBT
	4.31767	0.280016	P20618	PSMB1	x
	4.07775	0.279944	P27348	YWHAQ	x
	1.12135	0.279452	Q9BRT9	GINS4
	2.94933	0.279284	P36578	RPL4
	3.65275	0.279226	O95347	SMC2
	1.19078	0.278773	Q96EB1	ELP4
	2.98983	0.278409	P46777	RPL5
	5.67456	0.278182	P27694	RPA1	x
	4.41231	0.277837	P62826	RAN	x
	0.114848	0.277819	P48509	CD151
	2.93094	0.277664	P61313	RPL15
	2.77527	0.277555	P26358	DNMT1
	2.46683	0.277389	P14678	SNRPB
	2.56847	0.277356	P15291	B4GALT1
	7.15301	0.277317	Q9UIG0	BAZ1B	x
	4.34593	0.277298	Q15008	PSMD6
	3.27869	0.277047	P49368	CCT3
	0.970885	0.276992	P61254	RPL26
	0.22776	0.276891	O15066	KIF3B
	3.19019	0.276681	Q9NQ29	LUC7L
	3.97873	0.276479	Q6YN16	HSDL2
	2.6678	0.276193	P62316	SNRPD2
	2.94755	0.275878	Q14137	BOP1
	2.85745	0.275855	Q96QR8	PURB
	2.61042	0.275471	Q10713	PMPCA	x
	1.71531	0.275343	P55081	MFAP1
	2.02394	0.275313	O14519	CDK2AP1
	2.58451	0.275313	Q96KG9	SCYL1
	5.66664	0.274999	O00116	AGPS	x
	1.4214	0.274438	Q9P287	BCCIP
	1.17466	0.274195	Q9UBU8	MORF4L1
	3.86472	0.27414	P09012	SNRPA
	2.34382	0.273816	P10412	H1-4
	0.251318	0.273802	Q5VSL9	STRIP1
	0.613791	0.27375	Q96GX9	APIP
	4.8382	0.273703	Q9BRK5	SDF4
	3.59087	0.273689	P61960	UFM1
	3.8378	0.273655	P15927	RPA2
	0.461965	0.273605	Q4G0F5	VPS26B
	3.0028	0.273085	O14776	TCERG1
	2.85575	0.273015	Q9NRX1	PNO1
	1.50161	0.273007	Q14156	EFR3A
	3.72584	0.272902	Q9Y265	RUVBL1
	1.57518	0.272772	P62841	RPS15
	3.61071	0.272289	P62333	PSMC6
	0.267207	0.272223	Q92896	GLG1
	2.19691	0.272206	Q9NV31	IMP3
	2.45513	0.272186	O75569	PRKRA	x
	1.46935	0.271347	Q8IU81	IRF2BP1
	1.79069	0.27102	Q9BZK7	TBL1XR1
	1.09666	0.270699	Q15796	SMAD2
	1.93231	0.270297	Q8IXM3	MRPL41
	0.34635	0.269994	Q8IZ73	RPUSD2
	1.61431	0.269623	Q9Y508	RNF114
	4.06671	0.269572	P62195	PSMC5	x
	3.32884	0.269384	P53985	SLC16A1
	4.99629	0.269192	Q9UHX1	PUF60
	2.10346	0.26917	Q1ED39	KNOP1
	2.69803	0.267834	P62753	RPS6	x
	2.8592	0.267822	Q13347	EIF3I
	4.88646	0.267502	Q12788	TBL3
	3.11582	0.267157	Q9NTZ6	RBM12
	1.62261	0.266586	P46976	GYG1
	3.2402	0.266516	P11940	PABPC1	x
	0.692699	0.266382	P51946	CCNH
	0.615256	0.265809	Q9NZJ4	SACS
	2.35786	0.265443	Q8IWS0	PHF6
	4.00634	0.265094	Q5VTR2	RNF20
	4.00566	0.265009	P09661	SNRPA1
	4.39836	0.264518	P25788	PSMA3
	1.66141	0.264166	Q92600	CNOT9
	4.02048	0.264162	O00541	PES1
	0.926035	0.264133	P51948	MNAT1
	5.58959	0.264109	Q9UJZ1	STOML2
	0.271409	0.264012	Q02447	SP3
	3.6699	0.263798	Q8IVL6	P3H3
	6.27957	0.263522	Q9NY93	DDX56	x
	1.94667	0.26296	Q9Y6V7	DDX49
	1.59988	0.262847	Q6NZ67	MZT2B
	0.14787	0.262781	O00418	EEF2K
	1.22398	0.262702	Q9ULT8	HECTD1
	1.4582	0.262591	P62910	RPL32
	0.34411	0.26233	Q9H6D7	HAUS4
	2.14402	0.262215	Q9NVE7	PANK4
	4.15351	0.262137	Q5T6V5	QNG1	x
	2.52339	0.262018	O00487	PSMD14	x
	3.97093	0.261988	Q02790	FKBP4	x
	0.430746	0.261709	Q9NPL8	TIMMDC1
	3.91594	0.26164	O60506	SYNCRIP
	3.62655	0.26137	P30153	PPP2R1A
	4.17121	0.261315	P37837	TALDO1
	1.88778	0.261074	O00303	EIF3F
	3.7121	0.261033	P40227	CCT6A	x
	2.09803	0.261021	Q7Z739	YTHDF3
	1.42353	0.260884	Q9UMY1	NOL7
	2.27062	0.260673	P38159	RBMX
	4.88575	0.260667	P17987	TCP1	x
	1.52086	0.260635	P62891	RPL39
	2.36488	0.260341	P30050	RPL12
	1.92545	0.260086	O00571	DDX3X	x
	0.197264	0.259714	O95159	ZFPL1
	6.56085	0.259671	Q99832	CCT7	x
	0.793368	0.259512	Q9HCG8	CWC22
	1.28747	0.259114	P62854	RPS26
	1.88175	0.259091	Q92747	ARPC1A
	3.31252	0.259077	Q29RF7	PDS5A
	2.16489	0.258912	P62304	SNRPE
	1.75321	0.258685	O60831	PRAF2
	2.11978	0.258648	P49903	SEPHS1
	2.98627	0.258396	P53999	SUB1
	0.278932	0.258365	Q96C01	FAM136A
	3.58218	0.258046	Q96T37	RBM15
	4.88962	0.257784	P08238	HSP90AB1	x
	3.38216	0.257571	Q99747	NAPG
	0.663375	0.257507	O43314	PPIP5K2
	1.66659	0.256963	Q9NR56	MBNL1
	4.30201	0.256918	O94874	UFL1	x
	3.9447	0.256632	Q9Y617	PSAT1
	0.707646	0.256607	Q9Y6W3	CAPN7
	4.83524	0.256569	P47756	CAPZB
	1.03238	0.256225	P62861	FAU
	3.49672	0.256158	P07437	TUBB
	2.93853	0.256061	P53365	ARFIP2
	2.97444	0.255976	Q13564	NAE1
	0.974747	0.255937	Q14181	POLA2
	2.62823	0.255927	O60502	OGA
	4.77361	0.255848	Q96EY1	DNAJA3
	2.33431	0.255706	Q9NVP1	DDX18
	2.78482	0.255685	P13693	TPT1
	0.92339	0.255667	Q9NR77	PXMP2
	0.736287	0.255394	Q15643	TRIP11
	2.94044	0.255329	Q15819	UBE2V2
	1.70814	0.255319	P51580	TPMT
	4.1973	0.255305	P11142	HSPA8	x
	1.63748	0.255284	Q9Y3A4	RRP7A
	0.555564	0.255061	Q9Y530	OARD1
	4.0921	0.254994	P41227	NAA10	x
	2.89108	0.254429	Q9Y262	EIF3L
	0.336803	0.254343	Q92625	ANKS1A
	2.1945	0.253828	Q9H5V8	CDCP1
	1.12918	0.253736	O75575	CRCP
	2.31769	0.253486	P53680	AP2S1
	2.14854	0.253263	Q13618	CUL3
	3.05681	0.253181	Q15370	ELOB
	1.71907	0.252544	Q92922	SMARCC1
	0.932803	0.251999	Q9Y3L5	RAP2C
	1.605	0.251822	P63267	ACTG2
	1.5523	0.251688	Q9Y371	SH3GLB1
	2.96127	0.25147	O15372	EIF3H
	2.75165	0.25132	P63104	YWHAZ	x
	4.10609	0.251278	P17980	PSMC3
	4.38606	0.251268	Q8IWZ3	ANKHD1	x
	2.62137	0.25058	P51858	HDGF
	5.49783	0.25044	O14980	XPO1	x
	1.67539	0.250283	Q9BRP8	PYM1	x
	2.90059	0.250024	Q9Y2Z0	SUGT1
	3.5393	0.250008	Q9UHI6	DDX20
	2.28795	0.249539	P42285	MTREX
	4.01092	0.249374	O43488	AKR7A2
	0.311114	0.249348	Q9BWS9	CHID1
	0.115204	0.249306	Q96J84	KIRREL1
	4.84341	0.249207	P05198	EIF2S1	x
	0.681876	0.24909	Q9BXR0	QTRT1
	4.1376	0.248478	Q92599	SEPTIN8
	3.35454	0.248154	Q15459	SF3A1
	3.11745	0.248133	P62314	SNRPD1
	0.395436	0.248067	O43318	MAP3K7
	1.71676	0.247736	Q9NV06	DCAF13
	1.35776	0.247624	P35052	GPC1
	4.4548	0.24719	O75821	EIF3G
	2.05468	0.247173	P18621	RPL17	x
	1.93237	0.247077	Q96J01	THOC3
	1.81829	0.246975	Q96A26	FAM162A
	3.41105	0.246825	Q9NT62	ATG3
	0.460574	0.246777	Q92508	PIEZO1
	1.11908	0.246388	Q12894	IFRD2
	1.52171	0.246369	P26196	DDX6
	1.34603	0.246332	Q9BUH6	PAXX
	0.87586	0.246128	P61513	RPL37A
	2.11126	0.245938	Q676U5	ATG16L1
	1.42996	0.245915	P16083	NQO2
	2.26645	0.24562	Q9BYN0	SRXN1
	1.70615	0.245323	Q8N2K0	ABHD12
	1.39808	0.245119	Q15054	POLD3
	1.40121	0.245113	Q9NW08	POLR3B
	2.15736	0.24504	Q99575	POP1
	1.47229	0.244602	Q15043	SLC39A14
	2.63435	0.244379	Q9H936	SLC25A22
	4.43228	0.244097	Q08379	GOLGA2
	1.28777	0.24404	Q5VZL5	ZMYM4
	2.07895	0.243954	Q01081	U2AF1
	4.46154	0.243929	O75131	CPNE3
	0.979831	0.243782	O00470	MEIS1
	4.13686	0.243215	A1X283	SH3PXD2B
	0.980016	0.243139	Q9UGR2	ZC3H7B
	1.22087	0.243138	O95563	MPC2
	5.21121	0.242743	O15269	SPTLC1
	3.89497	0.242616	Q9UBC2	EPS15L1
	0.57147	0.242605	Q05086	UBE3A
	1.73501	0.242455	Q9Y4C8	RBM19
	4.02012	0.242303	Q0VDF9	HSPA14
	2.61144	0.242241	O95302	FKBP9
	1.82396	0.242153	Q7Z4Q2	HEATR3
	1.2236	0.241945	Q9BQ75	CMSS1
	3.33556	0.241925	Q9BQE3	TUBA1C
	4.37463	0.241859	Q9P0I2	EMC3
	3.78837	0.241755	O75844	ZMPSTE24
	4.60243	0.241232	Q96CW1	AP2M1
	1.12121	0.241041	Q5VW36	FOCAD
	2.37837	0.240715	O95219	SNX4
	1.25235	0.240429	P42356	PI4KA
	3.50476	0.240342	P63208	SKP1
	0.593036	0.240332	Q15751	HERC1
	1.53393	0.239934	Q15021	NCAPD2
	1.28645	0.239207	Q9NVM6	DNAJC17
	0.144772	0.239116	P30408	TM4SF1
	0.856612	0.239102	Q9UDY8	MALT1
	2.05797	0.239058	Q9H7D7	WDR26
	1.5197	0.239029	Q96EY4	TMA16
	1.98147	0.238861	P55209	NAP1L1
	1.15534	0.238564	O00443	PIK3C2A
	1.65594	0.238148	P04181	OAT
	4.72975	0.237733	P78371	CCT2	x
	2.05846	0.237406	Q5JSZ5	PRRC2B	x
	2.97327	0.237375	O60231	DHX16
	1.241	0.23703	O75381	PEX14
	3.63394	0.23682	Q00839	HNRNPU	x
	2.25327	0.236702	P50914	RPL14
	2.70802	0.236563	P18615	NELFE
	3.5162	0.236313	Q9Y5S9	RBM8A
	1.69015	0.235875	O00233	PSMD9
	1.65766	0.235432	Q8IZ69	TRMT2A
	2.02038	0.23537	P42677	RPS27
	1.44049	0.23501	O75691	UTP20
	1.39526	0.23452	Q14004	CDK13
	1.36281	0.234511	Q9UJX6	ANAPC2
	3.77004	0.23446	Q9H845	ACAD9
	6.55765	0.234336	O43143	DHX15
	4.39516	0.234261	O00148	DDX39A
	4.0921	0.234091	Q8WWY3	PRPF31
	1.20745	0.233937	P62266	RPS23
	1.17019	0.233894	Q8WUX9	CHMP7
	1.23169	0.233885	P32780	GTF2H1
	1.95989	0.233653	Q7Z2W9	MRPL21
	3.05527	0.233359	P46783	RPS10
	2.53865	0.233205	P62701	RPS4X
	1.94796	0.233101	Q6DD88	ATL3
	4.9092	0.233058	Q12874	SF3A3
	1.41503	0.233016	Q9Y3U8	RPL36	x
	6.25752	0.232869	O43491	EPB41L2
	1.48434	0.23265	P62805	H4C16
	3.99424	0.232624	Q15654	TRIP6
	3.48771	0.232328	Q16630	CPSF6
	1.66565	0.232296	Q9GZZ1	NAA50
	0.311441	0.232256	Q8WVX9	FAR1
	4.7047	0.231785	Q8IY81	FTSJ3
	2.21629	0.231714	Q9BTD8	RBM42
	1.4452	0.231587	P84098	RPL19
	2.03998	0.231502	Q13257	MAD2L1
	2.86404	0.231178	Q8NI27	THOC2
	1.92939	0.231033	P18124	RPL7	x
	0.552444	0.230707	Q8IW52	SLITRK4
	2.41222	0.230433	Q9H488	POFUT1
	3.17083	0.230358	O60610	DIAPH1
	3.97991	0.230122	Q9BUJ2	HNRNPUL1
	4.04679	0.229917	O60664	PLIN3
	2.46453	0.229736	O43719	HTATSF1	x
	1.81492	0.229662	O75607	NPM3
	0.181447	0.229456	Q9H2D6	TRIOBP
	2.4425	0.22944	O60313	OPA1
	1.03019	0.229085	Q96BP3	PPWD1
	3.29042	0.228624	P55060	CSE1L
	0.945558	0.228428	Q9Y619	SLC25A15
	3.26112	0.228343	Q14573	ITPR3
	0.450488	0.228284	Q8WVB6	CHTF18
	1.67195	0.228254	O14936	CASK
	0.599907	0.228083	Q9Y618	NCOR2
	1.4446	0.227634	Q96EK6	GNPNAT1
	1.91498	0.2276	P62847	RPS24
	2.06833	0.227495	Q3ZCQ8	TIMM50	x
	2.2427	0.227124	P46778	RPL21
	4.43252	0.226585	O60568	PLOD3
	3.43258	0.226224	Q01518	CAP1
	2.33478	0.22607	P08865	RPSA
	1.99557	0.225863	P10620	MGST1
	1.73577	0.225624	Q16540	MRPL23
	2.05696	0.2255	P49770	EIF2B2
	2.40687	0.225133	P19404	NDUFV2
	1.65402	0.224844	Q9UBF2	COPG2
	2.64715	0.224763	P33240	CSTF2
	4.3356	0.223934	P11498	PC
	0.445432	0.223815	Q8IW45	NAXD
	3.36418	0.223657	Q96N66	MBOAT7
	1.14112	0.223469	P84085	ARF5
	2.15005	0.223428	Q9P2B4	CTTNBP2NL
	3.10271	0.223253	O14579	COPE
	3.66308	0.223229	Q13185	CBX3
	0.966832	0.22297	P16591	FER
	2.79195	0.222958	O75934	BCAS2
	2.70193	0.222908	O95299	NDUFA10
	3.0102	0.222807	Q9BQA1	WDR77
	4.88753	0.222654	Q13263	TRIM28	x
	0.632997	0.222628	Q9UKJ3	GPATCH8
	0.631233	0.222545	Q68CZ6	HAUS3
	3.58788	0.222483	P28331	NDUFS1
	1.86685	0.222127	Q16706	MAN2A1
	3.33649	0.22167	P62241	RPS8
	3.83628	0.221665	Q15437	SEC23B
	2.42194	0.221651	Q13084	MRPL28
	3.66438	0.221521	Q14839	CHD4
	0.930758	0.221366	O60333	KIF1B
	1.54838	0.221027	Q9UKV8	AGO2
	1.82045	0.220941	P22694	PRKACB	x
	1.01323	0.220755	Q93034	CUL5
	4.81378	0.220732	O43809	NUDT21
	0.961878	0.220715	P62306	SNRPF
	5.92265	0.220692	P54136	RARS1	x
	1.38978	0.220589	P61619	SEC61A1
	2.77712	0.220298	P39023	RPL3
	1.18873	0.220186	Q9Y6A5	TACC3
	1.32466	0.220044	Q13330	MTA1
	1.79786	0.219956	Q8TF68	ZNF384
	3.33316	0.219812	P68371	TUBB4B
	2.42085	0.219696	P52434	POLR2H
	1.51059	0.219691	Q6RW13	AGTRAP
	0.320755	0.219325	Q5T2R2	PDSS1
	2.40425	0.219166	P13073	COX4I1
	5.06959	0.219138	Q8TBC4	UBA3
	0.190585	0.218974	Q9HCU5	PREB
	2.01147	0.218824	P82909	KGD4
	1.06053	0.218437	Q9NP92	MRPS30
	1.17179	0.218261	Q6P1A2	LPCAT3
	2.36778	0.218207	O00743	PPP6C
	2.98217	0.21782	Q96DI7	SNRNP40
	0.26096	0.217788	Q92696	RABGGTA
	0.241202	0.217572	Q5VU43	PDE4DIP
	2.32651	0.217317	Q07955	SRSF1
	2.48262	0.217088	Q8N5M4	TTC9C
	0.765192	0.21685	Q969Y2	GTPBP3
	2.45208	0.21662	Q14103	HNRNPD
	1.55194	0.21643	Q86Y56	DNAAF5	x
	0.213018	0.216331	Q9H270	VPS11
	1.78612	0.216217	Q16204	CCDC6
	3.87829	0.216141	Q9UQ80	PA2G4
	2.77168	0.216121	Q15904	ATP6AP1
	4.30369	0.216069	P06744	GPI	x
	0.87188	0.215615	Q9H4A6	GOLPH3
	2.10256	0.215175	Q96PK6	RBM14	x
	0.126838	0.214635	P07858	CTSB
	2.40475	0.214532	Q8WU90	ZC3H15	x
	3.58616	0.214481	Q14498	RBM39
	1.06874	0.214449	Q16637	SMN2
	2.07323	0.214183	Q969G3	SMARCE1
	1.98018	0.214174	Q9UJX2	CDC23
	2.95904	0.213976	Q8NFH4	NUP37
	1.58358	0.21395	Q32MZ4	LRRFIP1
	1.71552	0.213861	P82933	MRPS9	x
	0.303574	0.213699	Q8NHP6	MOSPD2
	1.82119	0.213438	P32969	RPL9P9
	1.02391	0.213192	Q9H0W8	SMG9
	2.35702	0.212419	Q9NP77	SSU72
	2.40277	0.211861	O15371	EIF3D	x
	3.183	0.211787	Q9UGI8	TES	x
	1.16074	0.21172	Q9BYN8	MRPS26
	1.23604	0.211524	Q99417	MYCBP
	2.42523	0.211283	Q9UMS4	PRPF19
	2.9043	0.210999	Q9H0A0	NAT10
	1.61214	0.210977	Q16718	NDUFA5
	1.30223	0.210633	P47813	EIF1AX
	4.98788	0.210588	P60900	PSMA6
	1.9938	0.210566	Q9H6R4	NOL6	x
	4.00175	0.210409	P25786	PSMA1
	1.16389	0.210302	Q9NUQ3	TXLNG
	2.14058	0.210061	P05388	RPLP0
	1.19065	0.209749	Q8IWR0	ZC3H7A	x
	5.98689	0.209718	Q92878	RAD50	x
	1.32419	0.209601	Q9HA77	CARS2
	1.3004	0.209293	Q9NWY4	HPF1
	2.21028	0.209245	Q9UJX4	ANAPC5
	1.85679	0.209175	P61247	RPS3A
	1.67491	0.209149	P26583	HMGB2
	1.07795	0.209116	P07992	ERCC1
	0.445912	0.208915	Q9NV88	INTS9
	5.86667	0.208699	P12081	HARS1	x
	3.44719	0.208419	P60174	TPI1	x
	0.976513	0.208268	P33947	KDELR2
	1.42179	0.20824	Q9UG63	ABCF2	x
	3.66311	0.20815	P61011	SRP54	x
	2.78275	0.208026	P47985	UQCRFS1
	1.14856	0.207864	O60499	STX10
	0.601611	0.207467	Q16762	TST
	0.324753	0.207359	Q96I15	SCLY
	2.30981	0.207351	Q15269	PWP2
	2.56142	0.207301	Q92769	HDAC2
	3.64718	0.207241	P61604	HSPE1
	1.94292	0.207166	P28702	RXRB
	4.07688	0.206976	P08621	SNRNP70
	1.53135	0.206558	P40424	PBX1
	0.721119	0.206403	Q99700	ATXN2
	1.77638	0.206276	Q92791	P3H4
	1.77571	0.206136	P27635	RPL10	x
	0.755452	0.206117	Q9BWH2	FUNDC2
	1.45684	0.205981	P45973	CBX5
	1.19252	0.205955	Q6UXV4	APOOL
	3.10247	0.205817	Q00577	PURA
	2.35716	0.205181	P13807	GYS1	x
	2.03342	0.205043	Q9BZE1	MRPL37
	1.96047	0.205033	Q16543	CDC37
	1.46529	0.205027	Q9H061	TMEM126A
	4.24459	0.204659	P05455	SSB
	2.66174	0.203959	Q14232	EIF2B1
	3.9706	0.203465	Q92888	ARHGEF1	x
	1.0941	0.203464	Q5QNW6	H2BC18
	1.77354	0.203238	P63220	RPS21
	0.737661	0.203011	Q9BYD3	MRPL4
	1.01422	0.20268	P49005	POLD2
	2.43869	0.202285	P06493	CDK1
	2.33915	0.202007	O43395	PRPF3
	2.43338	0.20171	O75521	ECI2
	1.64985	0.201389	P23921	RRM1	x
	2.83502	0.201306	Q99714	HSD17B10
	1.45555	0.201102	Q71DI3	H3C13
	0.110474	0.200982	Q5EBL8	PDZD11
	1.82375	0.20058	Q6IN85	PPP4R3A
	1.74965	0.200472	Q07020	RPL18	x
	0.786235	0.200359	Q9BWE0	REPIN1
	1.7073	0.199747	P83731	RPL24
	4.57718	0.199655	P43487	RANBP1
	1.41275	0.199488	Q13614	MTMR2
	1.09601	0.19923	Q9Y6A4	CFAP20
	1.35774	0.199114	P50502	ST13
	1.91226	0.199083	Q9Y2W2	WBP11
	2.73182	0.198863	Q9BYD2	MRPL9
	2.54694	0.198769	Q8NI36	WDR36
	2.31879	0.198277	Q96SU4	OSBPL9
	1.84404	0.198261	P11166	SLC2A1
	3.09313	0.19825	Q13619	CUL4A	x
	1.53591	0.198062	Q9H2J4	PDCL3
	3.48974	0.197896	P13804	ETFA	x
	2.80098	0.197856	Q99720	SIGMAR1
	1.82788	0.197786	Q02543	RPL18A
	3.68428	0.197605	P50454	SERPINH1
	2.4391	0.197579	P15880	RPS2	x
	0.823539	0.197517	Q08AD1	CAMSAP2	x
	3.57248	0.19741	P46087	NOP2
	2.36132	0.197373	Q13617	CUL2
	3.98948	0.196892	P48556	PSMD8
	1.62414	0.19682	Q9NTJ3	SMC4
	0.512182	0.196699	P56282	POLE2
	3.16502	0.196608	P29692	EEF1D
	0.34514	0.196511	Q14108	SCARB2
	1.70085	0.196264	Q02878	RPL6
	0.277333	0.195954	Q9BSV6	TSEN34
	2.48764	0.195631	P57088	TMEM33
	0.706033	0.195383	Q9NYY8	FASTKD2
	1.59306	0.194647	Q86W92	PPFIBP1
	0.587124	0.194515	O75792	RNASEH2A
	0.202968	0.194471	O60927	PPP1R11
	0.407285	0.19438	Q7Z7C8	TAF8
	2.80625	0.19438	Q9P0V3	SH3BP4
	5.22755	0.194279	P27695	APEX1
	3.27561	0.193901	P61019	RAB2A
	0.701332	0.193745	Q9H9A5	CNOT10
	1.40973	0.193502	Q9H773	DCTPP1
	2.83748	0.193012	Q969S3	ZNF622	x
	2.9233	0.192959	Q9Y3P9	RABGAP1
	2.10069	0.192914	Q9H074	PAIP1
	2.42419	0.192719	Q08752	PPID	x
	2.05015	0.192465	Q96PZ0	PUS7
	1.71887	0.192324	Q6DKJ4	NXN
	2.24689	0.192218	P62249	RPS16
	0.19585	0.192173	Q6P4E1	GOLM2
	1.07608	0.192124	Q8NEJ9	NGDN
	1.55567	0.191932	Q9BYD6	MRPL1
	0.211056	0.191751	P35527	KRT9
	1.00923	0.191563	Q9Y4R8	TELO2
	2.16565	0.191429	Q9NW64	RBM22
	1.74676	0.191198	Q9Y2L1	DIS3
	0.251801	0.191152	Q8WWH5	TRUB1
	2.65006	0.191145	Q9Y3D9	MRPS23	x
	2.61085	0.191125	Q5QJE6	DNTTIP2
	1.73765	0.191057	P62269	RPS18
	0.941581	0.190952	O95983	MBD3
	0.587212	0.190918	O15446	POLR1G
	1.23294	0.19047	P35658	NUP214
	0.464394	0.190464	O95834	EML2
	0.352238	0.190381	Q9NS86	LANCL2
	2.51216	0.19028	Q9NQW7	XPNPEP1
	3.63613	0.190233	O43837	IDH3B	x
	0.26405	0.190177	Q6V0I7	FAT4
	1.46949	0.190056	Q9H307	PNN
	0.631192	0.189779	Q9H9E3	COG4
	1.84961	0.189601	Q15366	PCBP2	x
	0.960388	0.189493	Q96TA2	YME1L1
	0.487686	0.189453	Q9Y487	ATP6V0A2
	1.5156	0.189414	Q99543	DNAJC2	x
	1.21899	0.189303	Q86WR0	CCDC25
	0.964065	0.189035	Q9NS69	TOMM22
	1.80695	0.189025	P46937	YAP1
	0.466011	0.189025	Q9Y6G3	MRPL42
	0.628057	0.188855	Q9H6X2	ANTXR1
	1.40399	0.188502	Q96C90	PPP1R14B
	5.27441	0.188469	Q9Y263	PLAA
	0.75341	0.188303	P20226	TBP
	1.88553	0.188159	Q93096	PTP4A1
	1.47211	0.187993	Q99707	MTR
	1.09566	0.187977	Q9UIV1	CNOT7
	1.30554	0.187965	Q9H1A4	ANAPC1
	2.03395	0.187814	P63244	RACK1
	0.218046	0.187762	O95260	ATE1
	3.24753	0.187311	P50402	EMD
	0.945705	0.187015	Q9GZS1	POLR1E
	0.629121	0.186842	Q96NC0	ZMAT2
	2.46733	0.186643	Q08J23	NSUN2	x
	0.468741	0.186326	Q9Y2H6	FNDC3A
	1.16459	0.18631	P62899	RPL31
	0.166431	0.186296	Q9H3Q1	CDC42EP4
	1.54462	0.185937	Q9Y5M8	SRPRB
	1.59675	0.185779	Q9Y676	MRPS18B
	0.453843	0.185698	Q9NYV4	CDK12
	4.41703	0.185451	P53041	PPP5C	x
	0.516724	0.185232	Q96KC8	DNAJC1
	1.19272	0.185163	Q9H6V9	LDAH
	1.96874	0.184994	P29992	GNA11
	2.09156	0.184994	Q13573	SNW1
	2.24757	0.184773	Q9Y2W1	THRAP3
	1.18602	0.184721	Q14151	SAFB2
	3.11877	0.184603	P01111	NRAS
	0.862328	0.184512	Q9BUB7	TMEM70
	0.244603	0.184422	P33981	TTK
	2.38436	0.183906	P42771	CDKN2A
	2.51478	0.183811	P40429	RPL13A
	1.37327	0.183744	Q9Y2U8	LEMD3
	1.62076	0.183558	Q9Y520	PRRC2C	x
	1.13155	0.183475	P47914	RPL29
	1.63596	0.183396	P54619	PRKAG1
	0.251032	0.183306	Q9Y446	PKP3
	3.38384	0.18323	O15212	PFDN6
	1.14764	0.183029	Q9BWU0	SLC4A1AP
	2.03298	0.182873	P08574	CYC1
	0.700723	0.182865	P21953	BCKDHB
	1.11815	0.182755	P60983	GMFB
	0.259751	0.182482	Q9C0B5	ZDHHC5
	0.606928	0.182449	Q86WB0	ZC3HC1
	0.16336	0.182424	Q8IY21	DDX60	x
	1.94164	0.181912	Q5JTH9	RRP12
	2.6697	0.181841	Q9NR46	SH3GLB2
	2.58815	0.18179	Q8N3U4	STAG2
	1.00327	0.181659	Q4U2R6	MRPL51
	3.85758	0.181269	P63151	PPP2R2A
	2.75848	0.181206	P49458	SRP9
	0.319738	0.180927	O75330	HMMR
	1.08504	0.180864	P23434	GCSH
	1.38273	0.180797	P61353	RPL27
	2.46376	0.180621	P20042	EIF2S2
	2.63604	0.180593	P57740	NUP107
	2.06104	0.180347	O00264	PGRMC1
	3.69484	0.180168	P09874	PARP1	x
	1.45486	0.179882	Q9UNI6	DUSP12
	1.22264	0.179725	Q6P1L8	MRPL14
	0.446033	0.179685	Q6NXE6	ARMC6
	0.231459	0.179155	Q9BSB4	ATG101
	1.29268	0.178938	Q7Z7E8	UBE2Q1
	1.55943	0.178855	Q96C36	PYCR2
	2.25064	0.178738	P00568	AK1
	1.2637	0.178466	Q15363	TMED2
	2.71965	0.178378	P62714	PPP2CB
	0.843451	0.178216	Q9UNX3	RPL26L1
	3.72563	0.17819	Q9H2G2	SLK	x
	2.88516	0.178168	Q13895	BYSL
	2.71703	0.177999	O43242	PSMD3	x
	1.77395	0.177994	P26373	RPL13
	0.52071	0.177827	Q96JB2	COG3
	1.497	0.177694	P51970	NDUFA8
	1.76848	0.177469	Q9H9Q2	COPS7B
	0.885348	0.177412	Q9UK76	JPT1
	1.20713	0.177171	Q9BYD1	MRPL13
	1.65233	0.177113	O00217	NDUFS8
	2.12254	0.176774	Q5JVF3	PCID2
	0.149478	0.176687	Q9H1C4	UNC93B1
	1.36083	0.176649	P55957	BID
	2.25995	0.176348	P35659	DEK
	0.947334	0.176193	Q9NX55	HYPK
	1.43629	0.176064	O43264	ZW10
	1.64927	0.176054	Q93009	USP7
	1.55956	0.176021	P62312	LSM6
	6.09668	0.175651	Q14126	DSG2
	1.75995	0.175278	O95232	LUC7L3
	1.03385	0.174587	Q9H7B4	SMYD3
	0.060602	0.174278	O15162	PLSCR1
	0.914635	0.174222	Q7KZN9	COX15
	4.00971	0.173792	P11908	PRPS2
	1.28718	0.17371	P39019	RPS19
	2.44161	0.173482	Q9UKV3	ACIN1
	3.13855	0.173329	P37108	SRP14
	3.12143	0.173127	P50395	GDI2	x
	1.249	0.173007	P62829	RPL23	x
	0.359104	0.172952	Q6P1Q9	METTL2B
	0.255072	0.172937	P00414	MT-CO3
	1.52321	0.172675	Q14690	PDCD11
	0.211156	0.172328	Q9H7Z6	KAT8
	3.69511	0.172317	P11766	ADH5
	1.93311	0.17208	Q96C86	DCPS
	5.84865	0.171969	P53621	COPA
	0.372589	0.171724	Q7Z434	MAVS
	1.98387	0.171568	Q15386	UBE3C
	1.44786	0.171341	Q14728	MFSD10
	2.35782	0.171288	Q9NUJ1	ABHD10
	0.292048	0.171158	P21399	ACO1	x
	1.38865	0.171098	P82930	MRPS34
	3.37171	0.17097	Q9Y230	RUVBL2
	1.28407	0.170858	Q9UKL0	RCOR1
	2.30231	0.170366	O75390	CS
	2.36233	0.17034	O43670	ZNF207
	2.12223	0.170275	P62263	RPS14
	2.53692	0.170227	P51812	RPS6KA3	x
	3.67082	0.170114	P00367	GLUD1
	2.63958	0.16992	O95140	MFN2
	1.9792	0.169627	Q9H2H8	PPIL3
	1.75925	0.169112	P69849	NOMO3
	0.32895	0.169041	Q8IWZ8	SUGP1
	0.158603	0.169039	Q06481	APLP2
	0.184094	0.168474	P78563	ADARB1
	1.61748	0.168339	P62750	RPL23A
	2.86277	0.167924	P22626	HNRNPA2B1
	0.825712	0.167304	O75592	MYCBP2
	1.69621	0.167281	O00499	BIN1	x
	2.78486	0.16712	Q9H8Y5	ANKZF1
	0.854075	0.167002	Q04323	UBXN1
	3.29699	0.166875	Q01085	TIAL1
	0.625903	0.166741	Q9BZI7	UPF3B	x
	2.3352	0.166619	P50990	CCT8	x
	1.28429	0.165928	P17342	NPR3
	2.99252	0.165897	O43684	BUB3
	1.23627	0.165235	Q92572	AP3S1
	2.57369	0.164977	Q9UNM6	PSMD13
	1.22228	0.164929	Q92576	PHF3
	0.220918	0.16488	Q9UKB1	FBXW11
	1.96279	0.164774	Q15075	EEA1
	0.274042	0.164396	P20248	CCNA2
	0.922571	0.164387	O75027	ABCB7
	1.935	0.164011	P04406	GAPDH	x
	1.29084	0.163558	Q96T51	RUFY1
	2.74521	0.16352	Q15257	PTPA
	2.62562	0.163152	O00139	KIF2A
	2.23155	0.162841	P38117	ETFB
	2.17316	0.162659	P21127	CDK11B
	1.26872	0.162464	P62888	RPL30	x
	1.44674	0.162355	Q9BPX3	NCAPG
	2.66685	0.162256	O94776	MTA2
	0.827075	0.162215	P62244	RPS15A
	1.57015	0.162148	Q9UHD1	CHORDC1
	1.69841	0.162067	Q96N67	DOCK7
	1.88103	0.161948	P62820	RAB1A
	0.825008	0.161764	P17096	HMGA1
	2.06261	0.161582	Q9HB07	MYG1
	3.60685	0.161524	P16435	POR
	0.951208	0.160975	P46779	RPL28
	2.09847	0.160677	P80303	NUCB2
	2.17348	0.160664	Q92882	OSTF1
	1.68294	0.160574	Q9NUQ9	CYRIB
	4.37298	0.16052	Q8N1F7	NUP93
	0.820538	0.160388	Q9NWT1	PAK1IP1
	0.328064	0.160378	P49006	MARCKSL1
	1.45577	0.159937	Q16795	NDUFA9
	0.755531	0.159677	Q5JS54	PSMG4
	0.884898	0.159381	O15460	P4HA2
	0.551932	0.158753	Q9NVV4	MTPAP
	0.101285	0.158494	Q8IZ52	CHPF
	1.04063	0.158368	P41743	PRKCI
	0.276193	0.158329	Q9ULA0	DNPEP
	1.26701	0.15823	Q9HD33	MRPL47
	0.197885	0.158172	Q9NPI1	BRD7
	0.953815	0.157839	Q9H7E9	C8orf33	x
	1.3936	0.157681	P29083	GTF2E1
	4.51162	0.157613	Q01813	PFKP
	0.683946	0.157374	Q96S82	UBL7
	0.372587	0.157359	Q9BRA2	TXNDC17
	2.81038	0.157002	P22314	UBA1
	2.51135	0.156805	Q14247	CTTN
	0.955603	0.156764	P09884	POLA1
	2.14554	0.156757	Q99715	COL12A1
	0.59441	0.156743	Q6R327	RICTOR
	0.973275	0.156728	Q9NVX2	NLE1
	2.7975	0.156668	Q9NXG2	THUMPD1
	1.1166	0.156614	P84090	ERH
	1.76864	0.156362	P36507	MAP2K2
	1.43967	0.156322	Q9NPF4	OSGEP
	1.13599	0.1563	P09001	MRPL3	x
	1.52266	0.156073	Q9H2P0	ADNP
	5.1562	0.155902	Q15393	SF3B3
	1.42033	0.155805	O75489	NDUFS3
	0.651478	0.155502	Q96FX7	TRMT61A
	2.30014	0.155386	P07910	HNRNPC
	1.26449	0.15532	Q8NAV1	PRPF38A
	2.37169	0.155287	Q9HB71	CACYBP
	0.23441	0.155066	Q32P44	EML3
	0.894336	0.154831	P18031	PTPN1
	1.37683	0.154799	Q9H8Y8	GORASP2
	3.33067	0.154491	O60841	EIF5B
	2.31196	0.154379	Q9UJS0	SLC25A13	x
	0.469442	0.154197	Q9Y294	ASF1A
	0.152053	0.154063	Q9H1E5	TMX4
	0.450291	0.15382	Q96Q15	SMG1
	0.797473	0.153675	Q9H910	JPT2
	0.506661	0.153662	Q5J8M3	EMC4
	2.05286	0.153406	Q92841	DDX17	x
	0.167938	0.153344	P14859	POU2F1
	2.23161	0.153088	O14744	PRMT5	x
	3.17204	0.153086	P49821	NDUFV1
	0.907465	0.153076	Q96A35	MRPL24
	2.50392	0.15286	Q08945	SSRP1
	0.631	0.152809	Q9NY27	PPP4R2
	3.67649	0.152633	Q15436	SEC23A
	4.32277	0.15255	P12270	TPR
	0.263523	0.152399	Q14139	UBE4A
	0.801805	0.15175	Q96SK2	TMEM209
	0.21678	0.151529	Q9Y2H0	DLGAP4
	0.159561	0.151459	Q9UKF7	PITPNC1
	0.936977	0.151231	P56134	ATP5MF
	1.43485	0.151224	P62906	RPL10A
	1.06631	0.150965	P12694	BCKDHA
	1.7041	0.150872	Q8NFH5	NUP35
	1.00191	0.150733	Q15185	PTGES3
	1.51315	0.150523	Q9HAU5	UPF2
	1.03991	0.150396	Q13425	SNTB2	x
	3.76387	0.150047	Q12792	TWF1	x
	0.87875	0.149859	Q9BY42	RTF2
	0.223608	0.149854	Q9BU76	MMTAG2
	1.66868	0.149822	Q15007	WTAP
	0.799702	0.149796	Q9GZT3	SLIRP
	1.76081	0.149614	Q9GZZ9	UBA5
	1.76862	0.149559	P22234	PAICS	x
	1.22735	0.149372	Q3YEC7	RABL6
	1.00385	0.14934	Q92665	MRPS31
	0.997601	0.149302	P12268	IMPDH2	x
	1.16692	0.149157	Q96DB5	RMDN1
	1.75915	0.149051	O43678	NDUFA2
	1.22098	0.149034	Q14157	UBAP2L	x
	0.298509	0.148994	O15118	NPC1
	1.22968	0.14899	Q9NYK5	MRPL39
	1.89654	0.148645	Q6P2E9	EDC4
	1.37166	0.148473	P51452	DUSP3
	1.88815	0.148444	P14866	HNRNPL
	0.150958	0.148389	Q9Y478	PRKAB1
	1.16355	0.148381	O60870	KIN
	2.47215	0.148337	O95782	AP2A1
	2.43462	0.148252	Q14677	CLINT1
	0.0848275	0.148216	P51809	VAMP7
	2.66577	0.148098	O94826	TOMM70
	2.03569	0.147708	Q9UHV9	PFDN2
	1.07551	0.146839	Q6P2Q9	PRPF8
	1.88083	0.146771	P23396	RPS3
	4.91978	0.146715	P35606	COPB2	x
	1.14362	0.146425	P02461	COL3A1
	0.228474	0.146298	Q13427	PPIG
	1.10026	0.146191	Q8IXI1	RHOT2
	1.41424	0.145855	O43776	NARS1
	0.696331	0.145246	Q9UL15	BAG5
	2.61301	0.144896	Q9Y606	PUS1
	0.185996	0.144712	Q92733	PRCC
	0.372618	0.14453	Q9Y4G6	TLN2
	0.507475	0.144407	Q99985	SEMA3C
	2.05714	0.144283	P62995	TRA2B
	0.189205	0.143974	Q96AE7	TTC17
	1.85875	0.143738	P38919	EIF4A3	x
	0.38836	0.14361	Q13586	STIM1
	1.43006	0.143499	O15020	SPTBN2
	2.3216	0.143477	Q15046	KARS1	x
	0.380254	0.143322	O60934	NBN
	0.984854	0.143317	P00403	MT-CO2
	1.19119	0.143048	Q9BWM7	SFXN3
	0.295256	0.142793	Q9Y3A3	MOB4
	0.440324	0.142694	Q53H96	PYCR3
[truncated: 2,875 more rows]

## Sheet: Table S4
Table S4. Supporting data for the metabolomics analyses presented in this study
Sheet	Explanation
rawIntensity	Integrated area of peaks associated with the metabolite of interest. A peak is integrated separately for each isotopologue of each metabolite in each sample, if present.
rawAbundances	The sum per metabolite of all isotopologue areas noted in raw Intensity. Detection limits are calculated based on blanks.
FracContribution	The fractional contribution of a metabolite is the amount of labeled isotopes of the tracer element relative to the total amount of this element in the element, expressed as a percentage.
CorrectedIsotopologues	The contribution of each isotopologue as a percentage of the total amount of metabolite concentration, after correction for the natural abundance of the tracer element. The sum of the different isotopologue percentages is 100%._x000D_ The contribution of different isotopologues to the total signal will be more informative of the biochemical situation of the cell than simply the fractional contrib…
Raw Intensity
Sample_Names	Sample_Condition	00_Internal_Standard	13C5-D5-15N Glutamic acid	D7-15N4 Arginine	D7-Glucose	Myristic acid d27	01_Glycolysis	3-Phosphoglyceric_acid_PARENT	3-Phosphoglyceric_acid_C13-label-1	3-Phosphoglyceric_acid_C13-label-2	3-Phosphoglyceric_acid_C13-label-3	D-Glyceraldehyde_3-phosphate_PARENT	D-Glyceraldehyde_3-phosphate_C13-label-1	D-Glyceraldehyde_3-phosphate_C13-label-2	D-Glyceraldehyde_3-phosphate_C13-label-3	Dihydroxyacetone_phosphate_PARENT	Dihydroxyacetone_phosphate_C13-label-1	Dihydroxyacetone_phosphate_C13-label-2	Dihydroxyacetone_phosphate_C13-label-3	Hexose bisphosphate_PARENT	Hexose bisphosphate_C13-label-1	Hexose bisphosphate_C13-label-2	Hexose bisphosphate_C13-label-3	Hexose bisphosphate_C13-label-4	Hexose bisphosphate_C13-label-5	Hexose bisphosphate_C13-label-6	Hexose-phosphate_PARENT	Hexose-phosphate_C13-label-1	Hexose-phosphate_C13-label-2	Hexose-phosphate_C13-label-3	Hexose-phosphate_C13-label-4	Hexose-phosphate_C13-label-5	Hexose-phosphate_C13-label-6	L-Lactic_acid_PARENT	L-Lactic_acid_C13-label-1	L-Lactic_acid_C13-label-2	L-Lactic_acid_C13-label-3	Phosphoenolpyruvic_acid_PARENT	Phosphoenolpyruvic_acid_C13-label-1	Phosphoenolpyruvic_acid_C13-label-2	Phosphoenolpyruvic_acid_C13-label-3	Pyruvic_acid_PARENT	Pyruvic_acid_C13-label-1	Pyruvic_acid_C13-label-2	Pyruvic_acid_C13-label-3	02_Krebs Cycle	Citric_acid_PARENT	Citric_acid_C13-label-1	Citric_acid_C13-label-2
Blank01			113952648	139205312	105288120	2001729280		458534	0	0	0	109936	0	0	0	268075	0	1718373	0	37166.4	0	0	0	15152.7	25420.9	301340	103695	0	0	0	251053	109321	0	229200800	6855841	3125539	222568	0	0	0	0	1294781000	41379700	141459	45691.4		42743960	2326778	0
Blank02			113739776	140737760	106503816	2034009088		312989	0	0	0	84892.6	0	0	0	125480	0	1944118	0	36535.4	0	0	0	10858.6	27876.9	369599	101004	0	0	0	145674	30146.2	0	228121600	7033120	3708365	274801	0	0	0	0	1298376000	42187250	110472	23334.9		35709100	1841909	13759.8
Blank03			114295008	136010816	108096464	2045874816		413635	0	0	0	91755.9	0	0	0	143293	0	2025977	21623.5	10491.5	0	10887.8	0	13893.4	0	273174	196210	0	0	0	119754	30305	0	221248700	6698905	3079292	196398	13376.6	0	0	0	1333491000	42862610	85736.6	0		31436610	1676017	15814
MCF001431_DE01	Mock_13C		227565056	4.36951e+06	14919801	1214324608		9612073	485494	6239884	167200700	392845	0	0	13712380	8110604	110161	7082566	182918800	61678780	3442463	880025	7031476	1624723	29857890	345278200	79009830	5555938	0	0	1347998	17791550	211290100	3067898000	125906000	361516500	8075213000	419145	0	0	5539555	1883568000	68421760	101156600	2296676000		1366591000	133002300	1067393000
MCF001431_DE02	Mock_13C		227501232	4044301	15108744	1184371200		8988315	276369	6349786	167082600	255564	0	0	13126730	8502127	180945	7745701	194272400	61826930	3510730	1065459	7527250	1683140	32053100	384207500	85846200	6697528	0	0	1793088	18703060	230102600	3278680000	132426000	385177400	8626373000	410228	0	0	7128613	1955393000	72160700	108841500	2462437000		1448186000	140855100	1149308000
MCF001431_DE03	Mock_13C		216434048	3.84486e+06	14484883	1183275392		12130670	488978	8052410	201811400	317265	0	0	12807260	9952212	126397	8332475	199477900	67642400	3812851	1194755	10112390	2244894	36583230	422848400	92936980	7050806	0	0	2168755	21087790	254912600	3509348000	149952700	443588500	9815556000	555279	0	0	8171684	1967790000	73576660	126814200	2794760000		1767042000	176434100	1480405000
MCF001431_DE04	Mock_12C		217676656	3864961	13826993	1187489408		204153200	5707384	0	0	14105830	0	0	0	226857400	6627189	0	0	578511700	37088860	12316140	0	0	0	0	359997600	21286550	0	0	0	0	0	11453760000	401955500	0	0	12027440	0	0	0	4354159000	149991700	0	0		3905783000	267405600	0
MCF001431_DE05	IFN_13C		232888400	3.99101e+06	14821070	1240353920		7774809	219355	5683353	142622800	703174	0	0	15590920	8006022	64291.8	8210316	204402500	63200680	3442590	1088447	7584170	1395786	29351910	352183800	73861570	5898876	0	0	2051491	19998790	235222400	3583309000	144868800	447772000	10061230000	272327	0	0	5155498	1975147000	73560620	121280900	2749231000		1572497000	146882700	1115084000
MCF001431_DE06	IFN_13C		232885248	4.15498e+06	14793115	1286865664		8668004	344374	6318185	157251800	446611	0	0	14704300	8218339	120545	8606814	209524800	69800540	3938298	1441611	9128650	1888387	33694410	402908400	87747180	6380624	0	0	1682842	21053520	259362800	3277275000	132042100	380596400	8467846000	353982	0	0	5918600	1967330000	73246790	107878000	2444910000		1557357000	151023500	1218237000
MCF001431_DE07	IFN_13C		220994464	4203184	14494387	1206142720		7555160	176480	5494924	141761100	408866	0	0	16356910	9722736	74617.4	10056580	236880800	72642640	4172872	1429745	10645400	1821233	34070140	405484900	90260100	7063116	0	0	1624128	24080160	292339400	3109015000	129684000	391416700	8665730000	260042	0	0	6084024	1898077000	70238180	103388800	2308730000		1457621000	144634600	1224858000
MCF001431_DE08	IFN_12C		223835824	3.92715e+06	15492979	1244126208		172963100	4847916	0	0	16929870	0	0	0	246856000	7062768	0	0	565427600	36403350	11832010	0	0	0	0	397750100	23932970	0	0	0	0	0	11213130000	391830400	0	0	7739796	0	0	0	4046583000	138621800	0	0		3710650000	252127300	0
MCF001431_DE09	ISG15_13C		228130288	3.13935e+06	18061784	1177430400		6123210	48749.4	3429771	91914650	680149	0	0	19013270	13399820	274487	11217690	274077400	67155820	4014415	1240763	13254680	1981540	36072940	423623900	74133100	4412429	0	0	516277	20120740	245235100	1462280000	57944300	160982200	3703752000	197192	0	0	3800398	1474409000	51611680	41546970	938057100		921903400	91445620	825271700
MCF001431_DE10	ISG15_13C		239339376	3.87254e+06	18361480	1225881728		5007552	137797	3875010	100817700	233965	0	0	19616950	9824011	159001	11011720	268320400	61190110	3475191	1314208	11931110	1830761	38766570	460611800	72148860	4490135	0	0	525893	21309200	261451800	1577032000	62456860	182863500	4225942000	123152	0	0	2311490	1525264000	52559980	43886470	1019047000		908757400	94883220	903634200
MCF001431_DE11	ISG15_13C		236457360	4.19584e+06	19887304	1277182848		6086648	125788	4289198	110880600	909449	0	0	24165980	12989080	216316	12943340	319767300	72343070	4074102	1630378	17543990	2484166	45564320	529493800	85597720	5105000	0	0	870717	26389490	323152000	1636725000	68797960	202372400	4633222000	105372	0	0	2689620	1545634000	53716130	44895530	1009918000		991769300	104002600	1028356000
MCF001431_DE12	ISG15_12C		250794544	4.73081e+06	21304488	1269733120		123392000	3333598	0	0	21749000	0	0	0	293578500	8285764	0	0	672673200	44849380	14767950	0	0	0	0	366591000	22410030	0	0	0	0	0	5740942000	196634100	0	0	2566280	0	0	0	2364660000	79975410	0	0		2260954000	152286200	0
Raw Abundance
Sample_Names	Sample_Condition	00_Internal_Standard	13C5-D5-15N Glutamic acid	D7-15N4 Arginine	D7-Glucose	Myristic acid d27	01_Glycolysis	3-Phosphoglyceric_acid	D-Glyceraldehyde_3-phosphate	Dihydroxyacetone_phosphate	Hexose bisphosphate	Hexose-phosphate	L-Lactic_acid	Phosphoenolpyruvic_acid	Pyruvic_acid	02_Krebs Cycle	Citric_acid	Fumaric_acid	L-Malic_acid	Oxalacetic_acid	Oxoglutaric_acid	Succinic_acid
Blank01			113952648	139205312	105288120	2001729280		458534	109936	1.98645e+06	379081	464069	2.39405e+08	0	1.33635e+09		45070738	1.15265e+08	1813763110	112090	550139628	2.39589e+09
Blank02			113739776	140737760	106503816	2034009088		312989	84892.6	2.0696e+06	444870	276824	2.39138e+08	0	1.3407e+09		3.75753e+07	1.18378e+08	1796355196	155392	5.53272e+08	2.3978e+09
Blank03			114295008	136010816	108096464	2045874816		413635	91755.9	2.19089e+06	308447	346268	2.31223e+08	13376.6	1.37644e+09		3.31284e+07	1.18626e+08	1792703841	129861	5.6114e+08	2383183868
LOD								618644	134351	2.39076e+06	582143	646360	2.50534e+08	27627.8	1.41716e+09		5.66984e+07	1.23043e+08	1.8347e+09	197747	5.71854e+08	2.41612e+09
MCF001431_DE01	Mock_13C		227565056	4.36951e+06	14919801	1214324608		1.83538e+08	1.41052e+07	1.98222e+08	4.49794e+08	314995416	11630533500	5.9587e+06	4349822360		2973339020	248824969	9024972950	1603535	1170578237	4642311300
MCF001431_DE02	Mock_13C		227501232	4044301	15108744	1184371200		1.82697e+08	1.33823e+07	210701173	491874109	343142476	12422656400	7.53884e+06	4598832200		3170968680	244410094	9353969080	1577007	1199941503	4625809970
MCF001431_DE03	Mock_13C		216434048	3.84486e+06	14484883	1183275392		2.22483e+08	1.31245e+07	217888984	544438920	378156931	13918445200	8.72696e+06	4962940860		3983810230	262512526	10674919490	1819042	1307794385	4789838630
MCF001431_DE04	Mock_12C		217676656	3864961	13826993	1187489408		209860584	14105830	233484589	627916700	381284150	11855715500	12027440	4504150700		4173188600	262416112	10371907700	1967848	1330630920	5039816200
MCF001431_DE05	IFN_13C		232888400	3.99101e+06	14821070	1240353920		1.563e+08	1.62941e+07	2.20683e+08	458247383	337033127	14237179800	5.42782e+06	4919219520		3286699820	243423592	9468168610	1440787	1137142088	4424850780
MCF001431_DE06	IFN_13C		232885248	4.15498e+06	14793115	1286865664		1.72582e+08	1.51509e+07	2.2647e+08	522800296	376226966	12257759500	6.27258e+06	4593364790		3401157220	261229364	9921991960	1629761	1157633212	4410372650
MCF001431_DE07	IFN_13C		220994464	4203184	14494387	1206142720		1.54988e+08	1.67658e+07	2.56735e+08	530266930	415366904	12295845700	6.34407e+06	4380433980		3293209210	267049846	10284112440	1807678	1134794558	4399212360
MCF001431_DE08	IFN_12C		223835824	3.92715e+06	15492979	1244126208		177811016	16929870	253918768	613662960	421683070	11604960400	7739796	4185204800		3962777300	277737950	10661466100	1820524	1208988690	4557097300
MCF001431_DE09	ISG15_13C		228130288	3.13935e+06	18061784	1177430400		1.01516e+08	1.96934e+07	2.98969e+08	547344058	3.44418e+08	5384958500	3.99759e+06	2505624750		2132811541	266665265	9271771000	1373933	1038185365	3769056161
MCF001431_DE10	ISG15_13C		239339376	3.87254e+06	18361480	1225881728		1.09838e+08	1.98509e+07	2.89315e+08	579119750	3.59926e+08	6048294360	2.43464e+06	2640757450		2235427173	267858528	9380109240	1306794	1044579596	3785467290
MCF001431_DE11	ISG15_13C		236457360	4.19584e+06	19887304	1277182848		1.21382e+08	2.50754e+07	3.45916e+08	673133826	4.41115e+08	6541117360	2794992	2654163660		2489372804	293404651	10350828050	1438342	1066616977	3734912550
MCF001431_DE12	ISG15_12C		250794544	4.73081e+06	21304488	1269733120		126725598	21749000	301864264	732290530	389001030	5937576100	2566280	2444635410		2413240200	275371960	9467680400	1675342	1084172080	3809400000
FracContribution
Sample_Names	Sample_Condition						01_Glycolysis	3-Phosphoglyceric_acid	D-Glyceraldehyde_3-phosphate	Dihydroxyacetone_phosphate	Hexose bisphosphate	Hexose-phosphate	L-Lactic_acid	Phosphoenolpyruvic_acid	Pyruvic_acid	02_Krebs Cycle	Citric_acid	Fumaric_acid	L-Malic_acid	Oxalacetic_acid	Oxoglutaric_acid	Succinic_acid
Blank01								0.0002	0.0002	0.5748	0.870954	0.546583	0.00543333	0	0		6.66667e-05	0.00055	0.0001	0	0.00808	0.000150015
Blank02								0.0002	0.0002	0.625333	0.893783	0.42845	0.0073	0	0		0.000366667	0	0.0001	0	0.00732073	0.00025
Blank03								0.0002	0.0002	0.621667	0.924667	0.290638	0.00553333	0.0002	0		6.66667e-05	0.00045	0.0001	0	0.00662	7.50075e-05
MCF001431_DE01	Mock_13C							0.934067	0.9712	0.945833	0.832933	0.720633	0.715667	0.9274	0.543454		0.204563	0.0560694	0.089325	0	0.0155	0.0168483
MCF001431_DE02	Mock_13C							0.937633	0.9803	0.946067	0.845583	0.71975	0.715628	0.9438	0.551233		0.205517	0.0562444	0.08885	0	0.01554	0.015
MCF001431_DE03	Mock_13C							0.931433	0.975	0.9401	0.844867	0.724556	0.727239	0.9343	0.580325		0.211267	0.061425	0.0922408	0	0.01894	0.016025
MCF001431_DE04	Mock_12C							0	0.0002	0	0	0.000133333	6.66667e-05	0.0002	0		6.66667e-05	0	0.0001	0	8e-05	0
MCF001431_DE05	IFN_13C							0.9365	0.9554	0.950128	0.832183	0.751683	0.7282	0.9482	0.575409		0.19902	0.06105	0.094275	0	0.0118	0.008475
MCF001431_DE06	IFN_13C							0.935773	0.9695	0.949833	0.836033	0.739117	0.7121	0.9417	0.547988		0.206179	0.0592	0.0922158	0	0.0119588	0.0108511
MCF001431_DE07	IFN_13C							0.937894	0.9748	0.947861	0.831034	0.754967	0.726627	0.9577	0.542821		0.212179	0.06075	0.092275	0	0.01318	0.011075
MCF001431_DE08	IFN_12C							0	0.0002	0	0	0.000133333	3.33333e-05	0.0002	0		6.66667e-05	0	0.0001	0	8e-05	0
MCF001431_DE09	ISG15_13C							0.9266	0.9643	0.941139	0.844001	0.759874	0.708233	0.9491	0.3844		0.2147	0.050975	0.0851	0	0.0088	0.0113011
MCF001431_DE10	ISG15_13C							0.941133	0.9878	0.952229	0.864117	0.775428	0.719328	0.9478	0.395933		0.226694	0.0527947	0.08715	0	0.00923908	0.01135
MCF001431_DE11	ISG15_13C							0.936433	0.9625	0.948733	0.859067	0.78205	0.7297	0.9611	0.390733		0.229417	0.055375	0.0874837	0	0.00967903	0.012075
MCF001431_DE12	ISG15_12C							0	0.0002	0	0	0.000133333	0	0.0002	0		6.66667e-05	0	0.0001	0	8e-05	0
Corrected Isotopologues
Sample_Names	Sample_Condition	01_Glycolysis	3-Phosphoglyceric_acid_PARENT	3-Phosphoglyceric_acid_C13-label-1	3-Phosphoglyceric_acid_C13-label-2	3-Phosphoglyceric_acid_C13-label-3	D-Glyceraldehyde_3-phosphate_PARENT	D-Glyceraldehyde_3-phosphate_C13-label-1	D-Glyceraldehyde_3-phosphate_C13-label-2	D-Glyceraldehyde_3-phosphate_C13-label-3	Dihydroxyacetone_phosphate_PARENT	Dihydroxyacetone_phosphate_C13-label-1	Dihydroxyacetone_phosphate_C13-label-2	Dihydroxyacetone_phosphate_C13-label-3	Hexose bisphosphate_PARENT	Hexose bisphosphate_C13-label-1	Hexose bisphosphate_C13-label-2	Hexose bisphosphate_C13-label-3	Hexose bisphosphate_C13-label-4	Hexose bisphosphate_C13-label-5	Hexose bisphosphate_C13-label-6	Hexose-phosphate_PARENT	Hexose-phosphate_C13-label-1	Hexose-phosphate_C13-label-2	Hexose-phosphate_C13-label-3	Hexose-phosphate_C13-label-4	Hexose-phosphate_C13-label-5	Hexose-phosphate_C13-label-6	L-Lactic_acid_PARENT	L-Lactic_acid_C13-label-1	L-Lactic_acid_C13-label-2	L-Lactic_acid_C13-label-3	Phosphoenolpyruvic_acid_PARENT	Phosphoenolpyruvic_acid_C13-label-1	Phosphoenolpyruvic_acid_C13-label-2	Phosphoenolpyruvic_acid_C13-label-3	Pyruvic_acid_PARENT	Pyruvic_acid_C13-label-1	Pyruvic_acid_C13-label-2	Pyruvic_acid_C13-label-3	02_Krebs Cycle	Citric_acid_PARENT	Citric_acid_C13-label-1	Citric_acid_C13-label-2	Citric_acid_C13-label-3	Citric_acid_C13-label-4	Citric_acid_C13-label-5	Citric_acid_C13-label-6	Fumaric_acid_PARENT
Blank01			0.9998	0	0	0.0002	0.9998	0	0	0.0002	0.1378	0	0.8622	0	0.1044	0	0	0.0001	0.0407	0.0661	0.7886	0.2352	0	0	0	0.5445	0.2203	0	0.9922	0	0.0071	0.0007	0	0	0	0	1	0	0	0		0.9999	0	0	0	0.0001	0	0	0.9994
Blank02			0.9998	0	0	0.0002	0.9998	0	0	0.0002	0.062	0	0.938	0	0.0875	0	0	0.0001	0.0249	0.0622	0.8253	0.3808	0	0	0	0.5253	0.0939	0	0.9895	0	0.0096	0.0009	0	0	0	0	1	0	0	0		0.9996	0	0	0	0.0001	0	0.0003	1
Blank03			0.9998	0	0	0.0002	0.9998	0	0	0.0002	0.0675	0	0.9325	0	0.0363	0	0.036	0	0.0451	0	0.8826	0.5832	0	0	0	0.3405	0.0764	0	0.992	0	0.0074	0.0006	0.9998	0	0	0.0002	1	0	0	0		0.9999	0	0	0	0.0001	0	0	0.9995
MCF001431_DE01	Mock_13C		0.0542	0.0008	0.0336	0.9114	0.0288	0	0	0.9712	0.0423	0	0.0356	0.9221	0.1469	0	0	0.0161	0.0031	0.0666	0.7674	0.2684	0	0	0	0.0044	0.057	0.6702	0.2733	0.0017	0.0297	0.6953	0.0726	0	0	0.9274	0.4492	0.0006	0.0207	0.5294		0.4995	0.0134	0.3729	0.0351	0.0358	0.0406	0.0028	0.915
MCF001431_DE02	Mock_13C		0.0509	0	0.0344	0.9147	0.0197	0	0	0.9803	0.0417	0	0.0367	0.9216	0.1347	0	0	0.0157	0.0029	0.0654	0.7813	0.2677	0.0019	0	0	0.0054	0.055	0.67	0.2735	0.0015	0.0297	0.6954	0.0562	0	0	0.9438	0.4411	0.0009	0.0212	0.5368		0.4963	0.0133	0.3766	0.0353	0.0345	0.0413	0.0027	0.9152
MCF001431_DE03	Mock_13C		0.0565	0.0002	0.0358	0.9075	0.025	0	0	0.975	0.0472	0	0.0381	0.9147	0.1332	0	0	0.0191	0.0035	0.0673	0.7769	0.263	0.0013	0	0	0.0059	0.0562	0.6735	0.2612	0.002	0.0306	0.7061	0.0657	0	0	0.9343	0.4112	0.001	0.0233	0.5644		0.482	0.0142	0.3865	0.0355	0.0381	0.0407	0.003	0.9067
MCF001431_DE04	Mock_12C		1	0	0	0	0.9998	0	0	0.0002	1	0	0	0	1	0	0	0	0	0	0	0.9998	0	0	0	0.0002	0	0	0.9998	0.0002	0	0	0.9998	0	0	0.0002	1	0	0	0		0.9999	0	0	0	0.0001	0	0	1
MCF001431_DE05	IFN_13C		0.0515	0	0.036	0.9125	0.0446	0	0	0.9554	0.0375	0	0.0371	0.9253	0.1478	0	0	0.017	0.0024	0.0642	0.7685	0.2345	0.0021	0	0	0.0063	0.0598	0.6973	0.2608	0.0014	0.0302	0.7076	0.0518	0	0	0.9482	0.4165	0.001	0.0224	0.5602		0.5199	0.012	0.3516	0.0374	0.0311	0.0452	0.0027	0.9096
MCF001431_DE06	IFN_13C		0.052	0.0002	0.0363	0.9116	0.0305	0	0	0.9695	0.0375	0	0.038	0.9245	0.1432	0	0	0.018	0.003	0.0646	0.7712	0.2496	0.0004	0	0	0.0046	0.0565	0.6889	0.277	0.0015	0.0297	0.6918	0.0583	0	0	0.9417	0.4443	0.001	0.021	0.5336		0.4976	0.0132	0.372	0.0379	0.0334	0.0433	0.0027	0.9116
MCF001431_DE07	IFN_13C		0.0504	0	0.0351	0.9144	0.0252	0	0	0.9748	0.0391	0	0.0391	0.9217	0.147	0	0	0.0207	0.0027	0.0644	0.7653	0.2325	0.0017	0	0	0.0041	0.0585	0.7032	0.262	0.0018	0.0306	0.7057	0.0423	0	0	0.9577	0.4495	0.0009	0.0211	0.5284		0.481	0.0138	0.3869	0.0367	0.0358	0.0431	0.0028	0.9089
MCF001431_DE08	IFN_12C		1	0	0	0	0.9998	0	0	0.0002	1	0	0	0	1	0	0	0	0	0	0	0.9998	0	0	0	0.0002	0	0	0.9999	0.0001	0	0	0.9998	0	0	0.0002	1	0	0	0		0.9999	0	0	0	0.0001	0	0	1
MCF001431_DE09	ISG15_13C		0.0623	0	0.0333	0.9044	0.0357	0	0	0.9643	0.0464	0	0.0374	0.9163	0.1316	0	0	0.025	0.0027	0.0659	0.7747	0.2298	0	0	0	0.0016	0.0589	0.7098	0.2814	0.0013	0.0285	0.6888	0.0509	0	0	0.9491	0.6112	0.0001	0.013	0.3757		0.4697	0.0135	0.403	0.0337	0.0355	0.042	0.0026	0.9237
MCF001431_DE10	ISG15_13C		0.0472	0	0.035	0.9178	0.0122	0	0	0.9878	0.0351	0	0.038	0.9268	0.1133	0	0	0.0212	0.0024	0.0671	0.796	0.2141	0	0	0	0.0015	0.0597	0.7246	0.2702	0.0013	0.0289	0.6997	0.0522	0	0	0.9478	0.5997	0	0.0131	0.3872		0.4418	0.015	0.4217	0.0354	0.0384	0.0447	0.0031	0.9209
MCF001431_DE11	ISG15_13C		0.0519	0	0.035	0.9131	0.0375	0	0	0.9625	0.0388	0	0.0374	0.9238	0.1153	0	0	0.0269	0.0027	0.0677	0.7874	0.2072	0	0	0	0.0021	0.0603	0.7304	0.2592	0.0018	0.0297	0.7093	0.0389	0	0	0.9611	0.6048	0	0.0134	0.3818		0.4329	0.0149	0.4313	0.0346	0.0391	0.0444	0.0028	0.9161
MCF001431_DE12	ISG15_12C		1	0	0	0	0.9998	0	0	0.0002	1	0	0	0	1	0	0	0	0	0	0	0.9998	0	0	0	0.0002	0	0	1	0	0	0	0.9998	0	0	0.0002	1	0	0	0		0.9999	0	0	0	0.0001	0	0	1
[truncated: 30 more columns]

## Sheet: Table S5
Table S5. ISG15 sites on GAPDH and PGK1 identified across different studies. Sites found in at least two independent studies are highlighted in magenta and annotated on Fig. 5A and Fig. S9A.
1. GAPDH
Lysine residue (position)	Previously reported in studies	Mutated in K219R/K227R	Mutated in 13KR
K5	[36, 54]		x
K61	[28, 36]		x
K66	[36, 37]		x
K86	[36, 37, 54]		x
K107	[10, 28, 36, 37]		x
K117	[38, 54]		x
K139	[37, 38, 54]		x
K145	[36]
K162	[28]
K186	[28, 37]		x
K194	[28, 54]		x
K215	[37, 38, 54]		x
K219	[28, 54]	x	x
K227	[28, 36]	x	x
K251	[28, 54]		x
K263	[54]
K334	[28]
2. PGK1
Lysine residue (position)	Previously reported in studies
K6	[36]
K11	[37]
K30	[36, 54]
K41	[54]
K86	[36]
K97	[36]
K156	[36]
K184	[28, 36]
K191	[36, 54]
K192	[28, 54]
K199	[28, 36]
K216	[28, 37]
K220	[36, 37]
K267	[28]
K272	[28, 36, 38, 54]
K297	[36]
K323	[38, 54]

## Sheet: Table S6
Table S6. Plasmid information
Plasmid name	Sequence
pSVsport-Mbu-v-17-mock	ctgtggaatgtgtgtcagttagggtgtggaaagtccccaggctccccagcaggcagaagtatgcaaagcatgcatctcaattagtcagcaaccaggtgtggaaagtccccaggctccccagcaggcagaagtatgcaaagcatgcatctcaattagtcagcaaccatagtcccgcccctaactccgcccatcccgcccctaactccgcccagttccgcccattctccgccccatggcgtactaattttttttatttatgcagaggccgaggccgcctcggcctctgagctattccagaagtagtgaggaggcttttttggaggcctaggcttttgcaaaaagctatttaggtgacactatagaaggtacgcctgcaggtaccggtccggaattcccggg…
pMET7-Flag-eGFP	ctctaaaagctgcgggcccgccaccatggattacaaggatgacgacgataagatctcagaattctgcagtcgacggtaccgcgggcccgggatccaccggccggtcgccaccatggtgagcaagggcgaggagctgttcaccggggtggtgcccatcctggtcgagctggacggcgacgtaaacggccacaagttcagcgtgtccggcgagggcgagggcgatgccacctacggcaagctgaccctgaagttcatctgcaccaccggcaagctgcccgtgccctggcccaccctcgtgaccaccctgacctacggcgtgcagtgcttcagccgctaccccgaccacatgaagcagcacgacttcttcaagtccgccatgcccgaaggctacgtccagga…
pcDNA3.1-HA-ISG15-WT (HA-ISG15)	ggcgtttttccataggctccgcccccctgacgagcatcacaaaaatcgacgctcaagtcagaggtggcgaaacccgacaggactataaagataccaggcgtttccccctggaagctccctcgtgcgctctcctgttccgaccctgccgcttaccggatacctgtccgcctttctcccttcgggaagcgtggcgctttctcaatgctcacgctgtaggtatctcagttcggtgtaggtcgttcgctccaagctgggctgtgtgcacgaaccccccgttcagcccgaccgctgcgccttatccggtaactatcgtcttgagtccaacccggtaagacacgacttatcgccactggcagcagccactggtaacaggattagcagagcgaggtatgtaggcgg…
pcDNA3.1-HA-ISG15-LRAA (HA-ISG15-AA)	ggcgtttttccataggctccgcccccctgacgagcatcacaaaaatcgacgctcaagtcagaggtggcgaaacccgacaggactataaagataccaggcgtttccccctggaagctccctcgtgcgctctcctgttccgaccctgccgcttaccggatacctgtccgcctttctcccttcgggaagcgtggcgctttctcaatgctcacgctgtaggtatctcagttcggtgtaggtcgttcgctccaagctgggctgtgtgcacgaaccccccgttcagcccgaccgctgcgccttatccggtaactatcgtcttgagtccaacccggtaagacacgacttatcgccactggcagcagccactggtaacaggattagcagagcgaggtatgtaggcgg…
pcDNA3.1-UBA7 (E1)	gacggatcgggagatctcccgatcccctatggtcgactctcagtacaatctgctctgatgccgcatagttaagccagtatctgctccctgcttgtgtgttggaggtcgctgagtagtgcgcgagcaaaatttaagctacaacaaggcaaggcttgaccgacaattgcatgaagaatctgcttagggttaggcgttttgcgctgcttcgcgatgtacgggccagatatacgcgttgacattgattattgactagttattaatagtaatcaattacggggtcattagttcatagcccatatatggagttccgcgttacataacttacggtaaatggcccgcctggctgaccgcccaacgacccccgcccattgacgtcaataatgacgtatgttcccatag…
pcDNA3.1-UBE2L6 (E2)	gacggatcgggagatctcccgatcccctatggtcgactctcagtacaatctgctctgatgccgcatagttaagccagtatctgctccctgcttgtgtgttggaggtcgctgagtagtgcgcgagcaaaatttaagctacaacaaggcaaggcttgaccgacaattgcatgaagaatctgcttagggttaggcgttttgcgctgcttcgcgatgtacgggccagatatacgcgttgacattgattattgactagttattaatagtaatcaattacggggtcattagttcatagcccatatatggagttccgcgttacataacttacggtaaatggcccgcctggctgaccgcccaacgacccccgcccattgacgtcaataatgacgtatgttcccatag…
pTriEx2-HERC5 (E3)	tcctgcatcttttaatcaaatcccaagatgtgtataaacgcgccggtatgtacaggaagaggtttatactaaactgttacattgcaaacgtggtttcgtgtgccaagtgtgaaaaccgatgtttaatcaaggctctgacgcatttctacaaccacgactccaagtgtgtgggtgaagtcatgcatcttttaatcaaatcccaagatgtgtataaaccaccaaactgccaaaaaatgaaaactgtcgacaagctctgtccgtttgctggcaactgcaagggtctcaatcctatttgtaattattgaataataaaacaattataaatgtcaaatttgttttttattaacgatacaaaccaaacgcaacaagaacatttgtagtattatctataattgaaaa…
pcDNA3.1-C-FLAG-GAPDH	gacggatcgggagatctcccgatcccctatggtgcactctcagtacaatctgctctgatgccgcatagttaagccagtatctgctccctgcttgtgtgttggaggtcgctgagtagtgcgcgagcaaaatttaagctacaacaaggcaaggcttgaccgacaattgcatgaagaatctgcttagggttaggcgttttgcgctgcttcgcgatgtacgggccagatatacgcgttgacattgattattgactagttattaatagtaatcaattacggggtcattagttcatagcccatatatggagttccgcgttacataacttacggtaaatggcccgcctggctgaccgcccaacgacccccgcccattgacgtcaataatgacgtatgttcccatag…
pcDNA3.1-C-FLAG-GAPDH-K219R-K227R	ggcgtttttccataggctccgcccccctgacgagcatcacaaaaatcgacgctcaagtcagaggtggcgaaacccgacaggactataaagataccaggcgtttccccctggaagctccctcgtgcgctctcctgttccgaccctgccgcttaccggatacctgtccgcctttctcccttcgggaagcgtggcgctttctcaatgctcacgctgtaggtatctcagttcggtgtaggtcgttcgctccaagctgggctgtgtgcacgaaccccccgttcagcccgaccgctgcgccttatccggtaactatcgtcttgagtccaacccggtaagacacgacttatcgccactggcagcagccactggtaacaggattagcagagcgaggtatgtaggcgg…
pcDNA3.1-C-FLAG-GAPDH-13KR	gacggatcgggagatctcccgatcccctatggtgcactctcagtacaatctgctctgatgccgcatagttaagccagtatctgctccctgcttgtgtgttggaggtcgctgagtagtgcgcgagcaaaatttaagctacaacaaggcaaggcttgaccgacaattgcatgaagaatctgcttagggttaggcgttttgcgctgcttcgcgatgtacgggccagatatacgcgttgacattgattattgactagttattaatagtaatcaattacggggtcattagttcatagcccatatatggagttccgcgttacataacttacggtaaatggcccgcctggctgaccgcccaacgacccccgcccattgacgtcaataatgacgtatgttcccatag…
pcDNA3.1-N-FLAG-PGK1	gacggatcgggagatctcccgatcccctatggtgcactctcagtacaatctgctctgatgccgcatagttaagccagtatctgctccctgcttgtgtgttggaggtcgctgagtagtgcgcgagcaaaatttaagctacaacaaggcaaggcttgaccgacaattgcatgaagaatctgcttagggttaggcgttttgcgctgcttcgcgatgtacgggccagatatacgcgttgacattgattattgactagttattaatagtaatcaattacggggtcattagttcatagcccatatatggagttccgcgttacataacttacggtaaatggcccgcctggctgaccgcccaacgacccccgcccattgacgtcaataatgacgtatgttcccatag…
